# Supplementary material for: Cerebellar-driven cortical dynamics can enable task acquisition, switching and consolidation
Source: Nat Commun. 2024 Dec 30;15:10913. doi: 10.1038/s41467-024-55315-6 (PMC11686095; doi:10.1038/s41467-024-55315-6)
Supplement: Supplementary file 4 — Source Data [file 41467_2024_55315_MOESM4_ESM.zip]

Archive with 7 entries (6 files):
- source_data/
- source_data/fig4.xlsx
- source_data/fig6.xlsx
- source_data/fig5.xlsx
- source_data/fig2.xlsx
- source_data/fig7.xlsx
- source_data/fig3.xlsx
