# Supplementary material for: Cerebellar-driven cortical dynamics can enable task acquisition, switching and consolidation
Source: Nat Commun. 2024 Dec 30;15:10913. doi: 10.1038/s41467-024-55315-6 (PMC11686095; doi:10.1038/s41467-024-55315-6)
Supplement: Supplementary file 4 — Source Data [file 41467_2024_55315_MOESM4_ESM.zip › source_data/fig4.xlsx]

## Sheet: panel B
no feedback_0x	no feedback_0y	no feedback_1x	no feedback_1y	no feedback_2x	no feedback_2y	no feedback_3x	no feedback_3y	no feedback_4x	no feedback_4y	no feedback_5x	no feedback_5y	cerebellar feedback_0x	cerebellar feedback_0y	cerebellar feedback_1x	cerebellar feedback_1y	cerebellar feedback_2x	cerebellar feedback_2y	cerebellar feedback_3x	cerebellar feedback_3y	cerebellar feedback_4x	cerebellar feedback_4y	cerebellar feedback_5x	cerebellar feedback_5y	cerebellar feedback (temporal basis)_0x	cerebellar feedback (temporal basis)_0y	cerebellar feedback (temporal basis)_1x	cerebellar feedback (temporal basis)_1y	cerebellar feedback (temporal basis)_2x	cerebellar feedback (temporal basis)_2y	cerebellar feedback (temporal basis)_3x	cerebellar feedback (temporal basis)_3y	cerebellar feedback (temporal basis)_4x	cerebellar feedback (temporal basis)_4y	cerebellar feedback (temporal basis)_5x	cerebellar feedback (temporal basis)_5y
0.03303	0.930245	0.31846	1.01369	0.163617	0.957594	0.106736	0.943234	0.355465	0.985566	0.00392444	1.02393	-0.0318871	0.881521	0.334449	1.02875	0.122967	0.932106	0.0776499	0.904389	0.341954	0.975902	0.0184513	1.05454	-0.0393844	0.870771	0.33855	1.02785	0.123188	0.92612	0.0755511	0.916812	0.348108	0.976969	0.0467551	1.04384
0.104128	0.818567	0.395166	0.973461	0.282491	0.892952	0.22962	0.942269	0.439887	0.861127	0.184696	1.00553	0.0765233	0.818454	0.370317	0.959198	0.174082	0.926661	0.160113	0.94331	0.397677	0.764182	0.193748	1.01348	0.0582442	0.84771	0.481394	0.955213	0.122184	0.903068	0.132191	0.975792	0.501967	0.842854	0.200257	0.99537
0.194883	0.713978	0.4452	0.950371	0.376379	0.850922	0.359271	0.922876	0.464908	0.794919	0.351149	0.995657	0.053747	0.664309	0.434036	0.960071	0.288171	0.951943	0.376775	0.997618	0.419822	0.638777	0.475552	1.02598	0.00618215	0.711168	0.534906	0.929361	0.243766	0.99981	0.352077	1.0355	0.518985	0.721416	0.450039	1.05023
0.317477	0.543858	0.574966	0.901359	0.501574	0.874562	0.546324	0.819584	0.443159	0.723453	0.532138	0.894359	0.0494884	0.457179	0.50437	0.864557	0.47835	1.07075	0.649018	1.00799	0.505467	0.581988	0.777595	1.01894	-0.00822556	0.499197	0.517363	0.828048	0.42865	1.07575	0.546036	0.979215	0.474129	0.610461	0.779759	1.01568
0.495203	0.430627	0.649619	0.749741	0.614954	0.812354	0.631178	0.743506	0.446195	0.63974	0.569266	0.859253	0.0308621	0.275929	0.543563	0.823367	0.706413	1.14891	0.811469	1.0941	0.587753	0.406947	0.878453	1.15578	-0.0184765	0.317094	0.583473	0.814884	0.614912	1.13131	0.706725	1.05634	0.495601	0.398488	0.936134	1.13241
0.480105	0.371472	0.593363	0.56164	0.623985	0.677153	0.641515	0.601739	0.46661	0.49109	0.511912	0.715017	-0.0566705	0.185648	0.509992	0.72016	0.782667	1.08972	0.95265	1.09161	0.558556	0.176748	0.761529	1.18405	-0.0270977	0.213143	0.522501	0.73585	0.754695	1.0567	0.862649	1.05919	0.457683	0.137169	0.797783	1.09005
0.513628	0.323684	0.578122	0.448764	0.578087	0.580174	0.616548	0.506194	0.465557	0.462786	0.488263	0.601553	0.0101061	0.0881674	0.509985	0.679148	0.831016	1.0327	1.00691	1.03925	0.526085	0.151964	0.560791	1.18013	-0.0206112	0.0385558	0.530203	0.68947	0.883355	1.03726	0.972647	1.01953	0.470514	0.0785145	0.535801	1.05743
0.478746	0.32586	0.609259	0.433571	0.581475	0.468945	0.627507	0.393162	0.46642	0.473144	0.431757	0.541978	0.125841	0.0861459	0.525853	0.698902	0.826403	0.910375	0.999935	0.863461	0.46592	0.231182	0.257871	1.14993	0.0777834	0.00209693	0.567465	0.695586	0.9673	0.92285	1.0219	0.812008	0.489173	0.188674	0.270625	1.06459
0.473147	0.330737	0.601589	0.393429	0.594235	0.445355	0.596567	0.379272	0.546208	0.436153	0.490598	0.448695	0.301943	0.0724099	0.5367	0.636904	0.785878	0.800666	0.889506	0.698342	0.407707	0.264866	0.0332988	0.968128	0.290636	-0.0101636	0.545676	0.589065	0.914645	0.831982	0.907186	0.636633	0.526216	0.276009	0.0837935	0.94489
0.510966	0.359406	0.538191	0.449231	0.642241	0.371005	0.605858	0.364729	0.530832	0.429268	0.479987	0.468954	0.515575	0.0904703	0.466618	0.602808	0.661939	0.60094	0.802684	0.575071	0.374866	0.364795	-0.0397721	0.887816	0.560855	0.0891911	0.526638	0.574163	0.727449	0.557863	0.795541	0.496529	0.497186	0.497152	-0.00200518	0.862433
0.561788	0.372805	0.570459	0.452385	0.615379	0.342868	0.608991	0.420355	0.565593	0.440922	0.520607	0.432859	0.730344	0.065128	0.494349	0.52152	0.463688	0.455899	0.716472	0.552602	0.41375	0.501288	0.10399	0.721179	0.810077	0.0412132	0.559302	0.491715	0.496056	0.441872	0.621273	0.505251	0.544492	0.737414	0.0514742	0.619639
0.553114	0.450211	0.632943	0.469826	0.524916	0.299068	0.610417	0.415259	0.627987	0.405364	0.554898	0.413918	0.857236	0.15334	0.560337	0.406172	0.300427	0.310354	0.637784	0.464321	0.511745	0.601841	0.33766	0.574007	0.96499	0.135806	0.56486	0.407325	0.227292	0.261368	0.534382	0.440195	0.550116	0.858534	0.259048	0.515834
0.581673	0.505873	0.612289	0.486808	0.485562	0.350922	0.603113	0.496649	0.606739	0.363626	0.513157	0.495319	0.931143	0.232544	0.577143	0.353636	0.315512	0.265276	0.596975	0.469229	0.490026	0.698196	0.60542	0.569487	1.00771	0.270891	0.551455	0.419871	0.133471	0.194263	0.614215	0.509696	0.475267	0.988088	0.527829	0.584742
0.581966	0.449403	0.627256	0.487532	0.461763	0.405293	0.624056	0.451376	0.652864	0.312696	0.495103	0.498735	0.916596	0.274046	0.602623	0.269083	0.440531	0.2243	0.553016	0.329634	0.456046	0.689587	0.813429	0.507949	0.973776	0.396664	0.549651	0.362645	0.0931836	0.066919	0.798543	0.362624	0.317182	0.838591	0.794695	0.57164
0.506219	0.452119	0.595652	0.46051	0.493779	0.469507	0.689353	0.386337	0.643004	0.334299	0.458073	0.511699	0.831608	0.491159	0.60686	0.191479	0.595648	0.181981	0.5456	0.158706	0.41325	0.7108	0.909033	0.458774	0.968901	0.739525	0.540644	0.271933	0.166865	0.0214387	0.917356	0.156233	0.137455	0.736501	1.03161	0.573136
0.511239	0.457897	0.531484	0.47226	0.455949	0.545975	0.606289	0.357271	0.551739	0.346422	0.50827	0.452121	0.791684	0.745745	0.573046	0.18274	0.613846	0.191284	0.501679	0.125006	0.3119	0.725634	0.952709	0.317297	0.918376	0.949696	0.530887	0.263085	0.328155	0.131571	0.815433	0.0594182	0.101548	0.65635	1.09714	0.305443
0.586716	0.434706	0.594764	0.446255	0.489863	0.492819	0.561997	0.373003	0.611916	0.285185	0.580041	0.367265	0.778284	0.983423	0.58486	0.132196	0.674486	0.102367	0.565848	0.165022	0.329296	0.568458	0.854628	0.17479	0.798242	1.0622	0.537132	0.174779	0.493138	0.0245373	0.690502	0.0626918	0.292223	0.479499	0.992573	0.0218109
0.585397	0.423049	0.624822	0.425326	0.542178	0.505062	0.554778	0.376368	0.581284	0.321867	0.543715	0.41242	0.63553	1.14189	0.5762	0.140338	0.709366	0.0794873	0.60479	0.14264	0.295126	0.523591	0.68288	0.240929	0.485586	1.02695	0.527828	0.154364	0.682733	0.025264	0.527375	0.0634823	0.51654	0.537737	0.775939	0.112499
0.581952	0.423752	0.609404	0.375997	0.557745	0.506199	0.544073	0.38106	0.631154	0.281022	0.548855	0.392888	0.422874	1.19946	0.551855	0.169832	0.669323	0.0918612	0.602664	0.133542	0.351309	0.41264	0.568979	0.29499	0.296307	1.01184	0.505319	0.120227	0.757005	0.0790836	0.378449	0.135916	0.749401	0.477255	0.501544	0.113204
0.570152	0.458157	0.69636	0.332161	0.594858	0.479889	0.53293	0.348423	0.599675	0.285106	0.529001	0.356768	0.295498	1.19126	0.554849	0.158149	0.683849	0.160235	0.603262	0.157353	0.394131	0.38665	0.444198	0.312005	0.161219	0.933098	0.554915	0.0934702	0.859292	0.164196	0.337332	0.19894	0.908138	0.479081	0.265289	0.122235

## Sheet: panel C
no_feedback_mean	no_feedback_ebar	readout_feedback_mean	readout_feedback_ebar	cerebellar_feedback_mean	cerebellar_feedback_ebar	cerebellar_feedback_(temp._basis)_mean	cerebellar_feedback_(temp._basis)_ebar
14.9122	0.787084	13.1594	1.53613	10.8389	1.24203	8.55404	0.605211
10.5175	0.588322	7.75797	1.35963	5.04544	0.359699	4.12519	0.10487
7.69949	0.42469	4.74809	0.558389	3.75208	0.0739762	3.35861	0.0619454
5.87024	0.277969	3.92513	0.0820196	3.28891	0.0402772	2.98304	0.0567382
4.81629	0.175059	3.81012	0.0485135	3.11223	0.039184	2.88001	0.0965067
4.17731	0.0740202	3.68364	0.0505433	2.9413	0.0662989	2.88853	0.165423
3.97827	0.0406044	3.61417	0.0274593	2.82675	0.0406307	2.79925	0.114905
3.92491	0.0239633	3.61827	0.0162256	2.7307	0.0368286	2.66275	0.115441
3.8822	0.0275475	3.60746	0.029273	2.62531	0.0659848	2.66433	0.130324
3.87092	0.0351716	3.5896	0.0400939	2.54143	0.0886867	2.44164	0.134495
3.84328	0.0232827	3.54876	0.0240935	2.49349	0.0693014	2.47636	0.0795356
3.85649	0.0255632	3.58219	0.024216	2.45006	0.0880376	2.4964	0.0832489
3.81329	0.0212489	3.51914	0.0310649	2.42311	0.074779	2.43152	0.0588605
3.82843	0.0364329	3.53355	0.0275807	2.37654	0.0727807	2.28814	0.0799061
3.78284	0.0185822	3.47629	0.0265243	2.31128	0.0629546	2.18787	0.121028
3.85458	0.0167042	3.55673	0.0437336	2.3163	0.0680941	2.2568	0.139743
3.81467	0.0227342	3.52349	0.0460837	2.29972	0.0737554	2.10127	0.0975363
3.76939	0.0204909	3.44725	0.0492926	2.25265	0.085639	2.10176	0.116978
3.76071	0.0357207	3.46229	0.0629365	2.23738	0.0847553	2.03466	0.0679356
3.74683	0.0146222	3.43526	0.0335527	2.19439	0.0676849	2.01533	0.0901852
3.75101	0.0213955	3.44685	0.0294575	2.21518	0.0636723	1.90071	0.0892237
3.79953	0.0137895	3.49696	0.0404187	2.15672	0.067362	1.97322	0.106553
3.78535	0.0132866	3.49189	0.0562731	2.19616	0.0679634	1.95126	0.132521
3.73464	0.0281356	3.41953	0.044219	2.14665	0.0677808	1.8875	0.0709219
3.75772	0.0173332	3.44296	0.0303746	2.10367	0.0721245	1.78021	0.100579
3.78089	0.0339386	3.47281	0.0579993	2.11501	0.0709499	1.8799	0.0685563
3.71882	0.0298662	3.41372	0.0379339	2.07383	0.079303	1.91488	0.15506
3.77298	0.0167318	3.46391	0.0622518	2.06544	0.0817114	1.84906	0.119852
3.75117	0.0280833	3.47203	0.05604	2.08319	0.0760584	1.76293	0.11872
3.76859	0.0172529	3.47002	0.0407165	2.09635	0.0573167	1.81083	0.15213
3.71924	0.0238883	3.42699	0.0648347	2.05124	0.076856	1.68664	0.111579
3.74323	0.0185178	3.46697	0.0451246	2.05037	0.0814914	1.68715	0.091757
3.72856	0.0246716	3.42636	0.0445231	2.01347	0.0858323	1.80896	0.0759478
3.73693	0.013612	3.45459	0.0457672	2.02509	0.0858011	1.62697	0.12059
3.72732	0.0313202	3.43772	0.049654	1.97334	0.0833533	1.71385	0.125768
3.72869	0.0111519	3.42502	0.0480706	1.96867	0.0728566	1.64488	0.0879609
3.7681	0.020761	3.48156	0.0423359	1.94884	0.0880697	1.67029	0.082841
3.69514	0.029855	3.40831	0.0443515	1.92688	0.0702274	1.50045	0.121062
3.73914	0.0399948	3.44172	0.0464694	1.9369	0.0809118	1.44045	0.116562
3.76521	0.0138351	3.47122	0.0265492	1.94735	0.0816138	1.59674	0.0899073
3.70365	0.0300245	3.40496	0.0585513	1.91222	0.0741859	1.51268	0.0979675
3.72024	0.0370589	3.40413	0.0719781	1.92128	0.0862938	1.46339	0.129691
3.71212	0.0153261	3.4401	0.0358804	1.89757	0.0708561	1.41794	0.0881374
3.71858	0.0143413	3.44198	0.0388663	1.90608	0.0673248	1.35176	0.082839
3.71802	0.0367761	3.43347	0.0345382	1.8565	0.0806192	1.40354	0.100234
3.6591	0.053431	3.38375	0.0566517	1.84321	0.0776522	1.50004	0.158469
3.70665	0.0221896	3.40893	0.0345161	1.85873	0.0819349	1.41836	0.0833673
3.71241	0.036764	3.45113	0.0735838	1.84974	0.0806034	1.49679	0.129206
3.71583	0.0313161	3.4029	0.0582723	1.8381	0.0754727	1.33949	0.091579
3.69367	0.0360385	3.41602	0.0450895	1.85037	0.0837494	1.48138	0.135586
3.68489	0.0222844	3.40836	0.0243735	1.79607	0.0742075	1.61173	0.16924
3.68434	0.0268376	3.41413	0.0432558	1.78357	0.0849751	1.50793	0.107044
3.69091	0.0140447	3.41727	0.0511974	1.79007	0.0772061	1.77525	0.0902363
3.66094	0.0310801	3.37603	0.0588802	1.78083	0.0861538	1.29063	0.119681
3.71167	0.028235	3.41704	0.0379746	1.78661	0.0770273	1.43923	0.0814387
3.72914	0.0210385	3.47609	0.059585	1.7778	0.0703423	1.28183	0.0925011
3.68379	0.0286051	3.40588	0.0625654	1.78455	0.0795099	1.37052	0.0782463
3.70565	0.0336482	3.44485	0.0438042	1.76338	0.0816731	1.44257	0.088476
3.67493	0.0253464	3.41667	0.0315298	1.75291	0.0799588	1.23715	0.0772278
3.76131	0.0190935	3.47993	0.035116	1.76569	0.070484	1.30618	0.104965
3.70415	0.0246015	3.42582	0.0422331	1.7453	0.0856312	1.19444	0.0546564
3.66204	0.0216552	3.36792	0.0526018	1.72294	0.066247	1.34103	0.14918
3.68871	0.0335101	3.3974	0.06453	1.77112	0.0770172	1.35558	0.166799
3.68764	0.0308384	3.40643	0.0668968	1.75645	0.0703586	1.30422	0.0908202
3.68015	0.0318648	3.37231	0.0377057	1.71898	0.0745996	1.30614	0.123538
3.68627	0.0248336	3.40852	0.0326827	1.71598	0.060403	1.24419	0.123676
3.68659	0.0165491	3.40217	0.0420597	1.71711	0.0764917	1.20369	0.0863705
3.68961	0.0136185	3.39333	0.0438937	1.69219	0.0668865	1.09607	0.0920605
3.65974	0.0288901	3.3797	0.0511212	1.65754	0.0625442	1.20349	0.145921
3.69608	0.0208974	3.41845	0.0571077	1.68049	0.0649817	1.26422	0.118411
3.66499	0.0173847	3.39239	0.028704	1.67193	0.0701241	1.2087	0.0737209
3.67808	0.0421929	3.39827	0.0783695	1.70018	0.076712	1.10749	0.0592922
3.66126	0.0169782	3.36885	0.0321171	1.68389	0.062074	1.13011	0.0450015
3.70007	0.0338726	3.42214	0.0542423	1.67939	0.0898116	1.14526	0.0635275
3.70332	0.0253276	3.43	0.0467095	1.71102	0.0879597	1.15115	0.0940875
3.69452	0.0175919	3.38691	0.0438906	1.67061	0.0647428	1.19993	0.0803303
3.66639	0.0169282	3.38146	0.034114	1.65784	0.0509202	1.02824	0.0286324
3.67245	0.0468047	3.3938	0.0628079	1.65321	0.0795141	1.22413	0.0932674
3.6864	0.0267401	3.41761	0.0600197	1.64858	0.0726175	1.24641	0.176429
3.62007	0.0394434	3.32849	0.0555278	1.60666	0.0758023	1.28698	0.188841
3.68619	0.0235101	3.43033	0.0385646	1.63775	0.0739019	1.10735	0.070305
3.65569	0.00508055	3.36735	0.0493769	1.6416	0.0633908	1.05703	0.0462703
3.71394	0.0277211	3.42051	0.0451884	1.63329	0.0705625	1.22379	0.0839823
3.63787	0.0111593	3.3611	0.0312688	1.61196	0.0714754	1.06543	0.0890106
3.6247	0.0297238	3.355	0.0605438	1.63391	0.0669496	1.16072	0.0746493
3.65249	0.0150248	3.37994	0.038851	1.63469	0.059203	1.13542	0.0929419
3.61068	0.0133352	3.32581	0.0363353	1.60247	0.0584032	1.12198	0.0598108
3.64423	0.0280731	3.35759	0.0468265	1.63496	0.0727646	1.10137	0.0311401
3.69507	0.0369043	3.42158	0.0670416	1.60815	0.063041	1.21374	0.124925
3.61472	0.0293782	3.32956	0.0199914	1.60966	0.0685904	1.1728	0.0665403
3.62909	0.00929582	3.35162	0.0401949	1.59206	0.0599175	1.1364	0.0894263
3.67652	0.0239104	3.39128	0.0372326	1.58168	0.0689383	1.1745	0.092375
3.6869	0.0310936	3.41088	0.0594669	1.60975	0.0612731	1.1245	0.0705845
3.65277	0.0206545	3.38097	0.0531742	1.60936	0.0746752	1.0351	0.0630251
3.6718	0.022335	3.37453	0.0426993	1.61743	0.0682555	1.08702	0.0511442
3.68712	0.0134942	3.42648	0.0501578	1.58993	0.0652283	1.0865	0.0778258
3.63875	0.0309108	3.35684	0.0530216	1.57281	0.0771497	1.29573	0.100124
3.67029	0.0189245	3.40265	0.0442852	1.61122	0.0823898	1.13637	0.140712
3.67796	0.0207033	3.41605	0.0540485	1.57783	0.0775549	1.0948	0.0531556
3.68766	0.0298882	3.40499	0.0635278	1.59869	0.0728566	1.02463	0.0726081
3.66247	0.0254387	3.37872	0.0684916	1.57654	0.0643216	1.07672	0.079495
3.66479	0.0346184	3.40487	0.0645321	1.5755	0.0859979	1.02182	0.0837129
3.67467	0.0240997	3.42242	0.0564369	1.53499	0.0692924	1.04347	0.0797405
3.66039	0.0222315	3.40639	0.0388674	1.55654	0.0639553	1.11568	0.120197
3.62446	0.0261434	3.36688	0.0511207	1.56028	0.0647647	1	0.047316
3.6685	0.0197182	3.3828	0.057788	1.54611	0.0706938	0.960626	0.0485572
3.6175	0.013106	3.35067	0.0548841	1.55326	0.0628486	0.970981	0.0583335
3.64303	0.0204202	3.35709	0.051092	1.57292	0.0789138	0.940985	0.0459583
3.66216	0.0337383	3.40458	0.0586547	1.54133	0.0721152	1.09752	0.137572
3.63098	0.0160348	3.35547	0.0579086	1.54463	0.0570708	1.04437	0.0517179
3.66808	0.0157574	3.37179	0.0550681	1.56528	0.0654683	0.948411	0.0369234
3.64047	0.031277	3.35222	0.0640424	1.54735	0.0784169	1.08929	0.0453927
3.61728	0.0185915	3.35904	0.0518678	1.5498	0.0705288	0.976801	0.126187
3.63223	0.0304304	3.37111	0.0574766	1.51475	0.0645343	1.05286	0.0926961
3.66269	0.0259168	3.3755	0.0528771	1.54062	0.0739023	1.00708	0.0973425
3.67947	0.0218052	3.40046	0.0591004	1.5248	0.0636665	1.25156	0.164818
3.66375	0.0212626	3.38674	0.0375015	1.5625	0.0645371	1.1562	0.150061
3.63436	0.0265626	3.38173	0.0625769	1.51224	0.0670564	0.928148	0.0327488
3.62183	0.0171734	3.34113	0.050305	1.54534	0.0588666	1.03819	0.105629
3.63078	0.0298364	3.36027	0.0604968	1.54235	0.0670321	1.35665	0.226727
3.62827	0.0236994	3.35723	0.0474156	1.53324	0.0705451	1.07468	0.171495
3.60722	0.0310425	3.33452	0.0616261	1.5493	0.0791581	1.04585	0.121016
3.61414	0.0329601	3.36741	0.0467121	1.51828	0.0803395	1.06947	0.0989158
3.63307	0.0280957	3.37098	0.0595988	1.51034	0.0678832	0.874796	0.0542107
3.63088	0.0211276	3.39577	0.0408077	1.51316	0.0764813	0.919358	0.0654902
3.68994	0.0253275	3.43613	0.0567917	1.5522	0.0827852	0.97509	0.0312784
3.63105	0.0161355	3.36855	0.0411016	1.52799	0.0730484	0.851242	0.0495387
3.62143	0.0272907	3.34926	0.0399046	1.53156	0.0640612	0.911758	0.010224
3.63949	0.0263343	3.36013	0.0594988	1.51405	0.0545511	0.915484	0.0290834
3.64554	0.0363606	3.38642	0.0597252	1.49368	0.0638309	0.889825	0.0266926
3.64086	0.0251445	3.39139	0.0418724	1.50806	0.0598115	0.893456	0.0590097
3.61673	0.0342271	3.3378	0.0595682	1.49578	0.0704414	0.926579	0.0840513
3.62036	0.0190944	3.34889	0.0574704	1.55011	0.0817891	1.01172	0.0777445
3.64962	0.0349702	3.37678	0.061707	1.5304	0.0749273	0.884126	0.0674667
3.65069	0.0178323	3.36385	0.0359074	1.50769	0.0637059	0.979433	0.0467871
3.59644	0.0282558	3.32418	0.0579564	1.52253	0.0745471	0.993747	0.0790761
3.59268	0.0249539	3.31072	0.0574988	1.49464	0.0811942	0.833111	0.0152152
3.66218	0.0305362	3.38828	0.059486	1.52751	0.0624735	0.812878	0.0245817
3.61721	0.0286993	3.34337	0.06076	1.50826	0.077675	0.848281	0.0195447
3.61513	0.0363854	3.34571	0.0583707	1.47823	0.0625427	0.90065	0.062571
3.63544	0.020914	3.35696	0.0265121	1.52012	0.0814798	0.947693	0.0818346
3.63246	0.0103679	3.36247	0.0436866	1.49944	0.0666943	1.09277	0.134674
3.63894	0.019407	3.37302	0.0328152	1.51418	0.0758289	1.00342	0.155571
3.65591	0.0149591	3.37488	0.0526148	1.48347	0.0710166	0.789979	0.0238026
3.62477	0.0173201	3.35309	0.0528412	1.49408	0.0711793	0.847855	0.0420091
3.61495	0.0240775	3.33835	0.0440308	1.47951	0.0771114	0.794086	0.052403
3.64399	0.0201544	3.36775	0.0423855	1.50105	0.0706625	0.887938	0.0139343
3.58532	0.00834203	3.31606	0.0305462	1.47072	0.0671063	1.13257	0.303036
3.6327	0.0183385	3.3822	0.0391639	1.52749	0.0794677	1.10957	0.155779
3.63317	0.0367065	3.3614	0.0499809	1.50294	0.0938655	1.02762	0.172054
3.60272	0.0100312	3.34299	0.0442535	1.48736	0.0721165	0.93972	0.0842727
3.67169	0.0253387	3.41337	0.0498537	1.46159	0.070133	0.859726	0.0362475
3.61701	0.0178974	3.35699	0.034203	1.49666	0.0702965	0.886863	0.0524471
3.62446	0.0201917	3.36223	0.0268903	1.4923	0.0788975	0.827152	0.0348645
3.65283	0.0362433	3.38393	0.0755512	1.46883	0.0638531	0.964708	0.0734564
3.63929	0.00996528	3.37687	0.0278419	1.44962	0.0581232	0.984315	0.0666856
3.60911	0.018418	3.32819	0.0494013	1.47047	0.0674157	0.882194	0.0616874
3.66546	0.0193845	3.37879	0.0427852	1.45057	0.0815081	0.949759	0.0843378
3.66159	0.0319763	3.39907	0.0506038	1.46527	0.0705029	0.933804	0.154022
3.64232	0.0279167	3.37695	0.0590872	1.48037	0.078982	1.00559	0.0988707
3.62566	0.0339258	3.34462	0.0578458	1.46172	0.0644761	0.769575	0.0363106
3.65128	0.0162151	3.38899	0.0567411	1.47518	0.056992	1.02272	0.114689
3.63175	0.0332583	3.36867	0.0692139	1.48652	0.0688962	0.875866	0.0662471
3.69782	0.0230377	3.42391	0.0656035	1.51698	0.0840292	0.794496	0.0311955
3.59282	0.0378693	3.31515	0.0887364	1.48147	0.0693976	0.783646	0.0243749
3.63894	0.0218268	3.36551	0.0372334	1.46472	0.0685236	0.907762	0.0652173
3.62732	0.0321464	3.37346	0.0787931	1.44889	0.0628637	0.803727	0.0563218
3.59888	0.0266458	3.33597	0.032589	1.4592	0.0636946	0.896422	0.0396152
3.607	0.0198249	3.32818	0.0329843	1.48288	0.0704097	0.91101	0.0740871
3.61357	0.0164598	3.34666	0.0434772	1.42996	0.0681753	0.770722	0.0445673
3.6049	0.0209823	3.31856	0.0611029	1.45437	0.0861389	0.869416	0.0649196
3.64112	0.0203578	3.37877	0.0613106	1.47612	0.0683764	0.811806	0.0381907
3.63192	0.0409222	3.35485	0.0449958	1.50037	0.0865173	1.0254	0.108819
3.6473	0.0304317	3.38836	0.0576208	1.45737	0.0643199	0.969501	0.212395
3.59456	0.0311581	3.31494	0.0610957	1.44619	0.0730637	0.913431	0.0575304
3.63312	0.0334156	3.35824	0.0719973	1.43991	0.0668958	0.695451	0.0302786
3.64539	0.0256699	3.35704	0.050605	1.46402	0.0734137	0.891935	0.0665024
3.64086	0.015456	3.38348	0.0510951	1.45425	0.0769543	0.957819	0.0639325
3.62339	0.0217098	3.3513	0.0586336	1.46048	0.0572118	0.814175	0.0488494
3.60345	0.0167594	3.33753	0.0381536	1.41899	0.0703916	0.728224	0.0527433
3.58756	0.0244992	3.33029	0.0537935	1.4357	0.0730936	0.975735	0.152356
3.6096	0.0132282	3.36421	0.0436555	1.43285	0.0691977	0.89108	0.0663344
3.57997	0.0364019	3.30927	0.0657845	1.45759	0.0741977	0.865318	0.0898275
3.61681	0.00845759	3.34943	0.0446356	1.45696	0.067018	0.762632	0.0445844
3.65301	0.0231263	3.38888	0.0472422	1.46452	0.0651521	0.8396	0.0519823
3.60336	0.0174291	3.33163	0.043257	1.43749	0.0732823	0.953438	0.121603
3.56104	0.0168047	3.27202	0.0488535	1.45375	0.0769364	0.861313	0.0940355
3.60989	0.00396677	3.33383	0.0410536	1.46333	0.0637922	0.909106	0.107888
3.62117	0.0193772	3.34735	0.036268	1.46715	0.0590278	0.800754	0.0162196
3.6063	0.0387144	3.34515	0.0760764	1.44599	0.0696344	0.764901	0.0300153
3.58986	0.0318926	3.31176	0.0609631	1.42374	0.0631963	0.79007	0.0186873
3.61469	0.0146636	3.33933	0.0537107	1.44962	0.0626316	0.880678	0.0628645
3.59409	0.0290582	3.3114	0.0553223	1.45051	0.0843822	0.775189	0.0253651
3.56333	0.0356654	3.28667	0.0422748	1.44129	0.0640422	0.931014	0.11043
3.63729	0.0165496	3.36316	0.0590617	1.47591	0.0722257	0.794353	0.0556903
3.62029	0.0275774	3.35022	0.0600065	1.44293	0.0661962	0.798685	0.0663403
3.60458	0.0216558	3.35295	0.0565729	1.4383	0.0602185	0.935991	0.149662
3.66292	0.0245372	3.39973	0.051238	1.45687	0.0727277	0.954129	0.157154
3.59108	0.032653	3.31834	0.05793	1.45212	0.0735904	0.878905	0.0771234
3.58622	0.0357322	3.33709	0.0589918	1.4095	0.0704517	0.818555	0.0741816
3.57151	0.010841	3.30434	0.0499836	1.44841	0.0721371	0.741856	0.0419009
3.61392	0.0279224	3.35594	0.0486605	1.41707	0.0629723	0.866132	0.106355
3.58523	0.028054	3.30643	0.0601503	1.45642	0.0749846	0.811244	0.0484314
3.59699	0.0176191	3.31929	0.0420941	1.44632	0.0615523	0.877054	0.114554
3.58074	0.0236742	3.29196	0.039807	1.40876	0.0618998	1.04274	0.149784
3.59218	0.0286526	3.31531	0.0615939	1.41779	0.0666396	0.861971	0.0884602
3.62619	0.0183377	3.35393	0.0519811	1.45285	0.0780069	0.773101	0.0635582
3.58769	0.0422963	3.30182	0.0481576	1.44175	0.0788151	0.821279	0.036591
3.59201	0.0239974	3.31956	0.0519826	1.42478	0.0648576	0.696934	0.0382452
3.6408	0.0240595	3.37617	0.0341238	1.42029	0.058889	0.764952	0.0396357
3.5903	0.0286656	3.3159	0.0665862	1.41173	0.066533	0.848931	0.112345
3.56992	0.0260554	3.31928	0.0432691	1.4097	0.0802133	1.01579	0.195659
3.58951	0.0241171	3.34855	0.0422094	1.44132	0.0710311	0.911723	0.0844497
3.62063	0.0300459	3.3478	0.067556	1.44602	0.079511	0.869634	0.021504
3.59544	0.0299414	3.30647	0.0533452	1.43634	0.0689676	1.01403	0.108857
3.57195	0.0141951	3.29699	0.0435509	1.40944	0.061101	0.97902	0.224603
3.63108	0.0176862	3.3866	0.0449104	1.42732	0.0685807	0.83526	0.100718
3.61575	0.0353756	3.36185	0.0725675	1.39896	0.0686929	0.865356	0.0782266
3.56934	0.0170806	3.3162	0.0464781	1.39933	0.0617577	0.899247	0.0763556
3.64601	0.0272227	3.3786	0.0537278	1.45593	0.085452	0.807764	0.085955
3.6082	0.0207133	3.32507	0.0532171	1.43021	0.0672265	0.780543	0.0338877
3.62422	0.0239281	3.36582	0.0610081	1.4078	0.0607297	0.957686	0.155225
3.60228	0.0324627	3.35298	0.0605736	1.4343	0.0698458	1.0961	0.266308
3.65323	0.0159889	3.41772	0.0534684	1.41722	0.0637536	0.770764	0.0440724
3.61769	0.0255768	3.3243	0.050746	1.41711	0.0604094	0.76905	0.0299772
3.59919	0.0273955	3.3157	0.060858	1.4155	0.0525364	0.739417	0.0233382
3.58209	0.0270353	3.32537	0.0532178	1.38745	0.0656777	0.751692	0.0350608
3.58227	0.0210406	3.29452	0.0533868	1.42557	0.0620517	0.837701	0.0892196
3.56092	0.0129488	3.30738	0.0398846	1.40823	0.0615795	0.7996	0.0375791
3.59771	0.0322637	3.32716	0.049014	1.41686	0.0703074	0.804009	0.0503413
3.58861	0.0281079	3.32756	0.058001	1.39992	0.0596856	0.748713	0.0469732
3.55991	0.0252481	3.29036	0.0503904	1.37852	0.0572207	0.789776	0.0360927
3.62216	0.015118	3.36363	0.038583	1.42744	0.0735545	0.691163	0.0331914
3.58885	0.0125922	3.34058	0.0411488	1.4139	0.0677804	0.854938	0.0458562
3.60033	0.028066	3.34113	0.0477343	1.3948	0.0617809	0.888019	0.0993806
3.55845	0.0186336	3.28325	0.0405679	1.41196	0.0636197	0.887766	0.121238
3.62969	0.0229713	3.37102	0.0421103	1.42088	0.0701224	0.884445	0.119288
3.5806	0.0234814	3.33145	0.0419286	1.3968	0.0596858	1.00365	0.272997
3.53266	0.0382416	3.26853	0.0766163	1.41333	0.0633611	1.00251	0.187331
3.61403	0.0275917	3.31458	0.0607	1.41359	0.0614352	1.0217	0.183492
3.61086	0.0120534	3.34057	0.0481897	1.41781	0.0716882	0.888329	0.102081
3.64192	0.02893	3.39783	0.053072	1.40909	0.0562263	0.71206	0.0366685
3.60205	0.0280419	3.34667	0.0621447	1.39839	0.0761456	0.854388	0.0900149
3.59248	0.0301451	3.33506	0.0583332	1.39846	0.0655514	0.749008	0.052834
3.61434	0.0244223	3.35203	0.060466	1.39777	0.0654428	0.730444	0.0530877
3.56986	0.0144256	3.29906	0.0425412	1.40953	0.0616315	0.796969	0.078692
3.60326	0.0249144	3.33672	0.0438329	1.39696	0.0679058	0.807788	0.028149
3.58203	0.0250861	3.30377	0.0515245	1.41643	0.0669181	0.705212	0.0328017
3.61063	0.0261088	3.34506	0.0469347	1.40744	0.0618961	0.769758	0.0394488
3.62484	0.013306	3.33798	0.0552671	1.40319	0.0512814	0.821698	0.0820354

## Sheet: panel D
alpha	no_feedback_fixed_RNN_mean	no_feedback_fixed_RNN_ebar	cerebellar_feedback_(temp._basis)_fixed_RNN_mean	cerebellar_feedback_(temp._basis)_fixed_RNN_ebar	no_feedback_input_plastic_mean	no_feedback_input_plastic_ebar	cerebellar_feedback_(temp._basis)_input_plastic_mean	cerebellar_feedback_(temp._basis)_input_plastic_ebar	no_feedback_fully_plastic_mean	no_feedback_fully_plastic_ebar	cerebellar_feedback_(temp._basis)_fully_plastic_mean	cerebellar_feedback_(temp._basis)_fully_plastic_ebar
0	3.89905	0.0206048	1.5219	0.0474437	3.67949	0.020208	2.59642	0.0921499	1.58168	0.03866	1.2641	0.0762393
0.1	3.76159	0.0223688	1.2138	0.0397609	3.54834	0.0181873	2.3348	0.0755989	1.32616	0.0686947	1.06599	0.0639725
0.5	2.84077	0.0651506	0.603034	0.0377397	2.6159	0.0955755	0.981161	0.0432113	0.280452	0.0267009	0.333572	0.0363885
0.9	1.81186	0.0275516	0.815524	0.0116522	1.42203	0.0295334	0.55554	0.00349955	0.280252	0.037413	0.295806	0.0142156

## Sheet: panel E
# GCs/tau
	2.43244	2.10845	1.85613	1.70752	1.69423	1.81962	1.2138
	3.29229	3.06899	2.85557	2.73102	2.68959	2.72805	1.91837
	3.43158	3.34711	3.23299	3.12699	3.05725	3.03496	2.40974

## Sheet: panel F
control_2x	control_2y	control_4x	control_4y	ablation_2x	ablation_2y	ablation_4x	ablation_4y
0.117626	0.89476	0.3175	0.922944	0.117626	0.89476	0.3175	0.922944
0.14716	0.931901	0.461115	0.853647	0.14716	0.931901	0.461115	0.853647
0.294989	0.957943	0.411072	0.726091	0.294989	0.957943	0.411072	0.726091
0.384017	0.92428	0.456703	0.546166	0.384017	0.92428	0.456703	0.546166
0.620589	0.990973	0.560743	0.279077	0.620589	0.990973	0.560743	0.279077
0.75085	1.01364	0.528335	0.192589	0.75085	1.01364	0.528335	0.192589
0.821774	1.01661	0.531283	0.00395703	0.821774	1.01661	0.531283	0.00395703
0.891073	0.933817	0.503722	0.167004	0.399508	0.43384	0.298803	0.133897
0.804992	0.762882	0.465177	0.270498	0.166206	0.222217	0.0901455	0.0892878
0.702424	0.542517	0.551779	0.467934	0.10563	0.157199	0.0550761	0.164341
0.521886	0.427973	0.557809	0.684103	0.112713	0.172947	0.0190672	0.198033
0.302601	0.234482	0.54565	0.841456	0.0918242	0.168234	0.0507591	0.162164
0.135852	0.164724	0.493783	0.974632	0.0485514	0.203015	0.031471	0.183879
0.0430102	0.02154	0.392793	0.951785	0.28969	0.423813	0.170265	0.422381
0.180117	-0.0538056	0.190741	0.72866	0.187736	0.441582	0.0714914	0.307513
0.393345	0.0431659	0.0902011	0.527127	0.303919	0.488909	0.188982	0.25909
0.573932	0.0263686	0.161086	0.443571	0.418969	0.585414	0.231227	0.311134
0.823536	0.0437579	0.430699	0.413865	0.475732	0.519758	0.259928	0.393664
0.924245	0.0475261	0.732284	0.361919	0.573011	0.635109	0.290028	0.377276
1.05229	0.158966	0.990777	0.442263	0.648727	0.618134	0.380242	0.520171

## Sheet: panel G
t	control_mean	control_ebar	abl8-13_mean	abl8-13_ebar
0.05	0.482206	0.0318075	0.482206	0.0318075
0.1	0.290677	0.0408133	0.290677	0.0408133
0.15	0.264335	0.0302358	0.264335	0.0302358
0.2	0.23116	0.0213033	0.23116	0.0213033
0.25	0.232735	0.015396	0.232735	0.015396
0.3	0.19069	0.00690004	0.19069	0.00690004
0.35	0.271243	0.0220417	0.271243	0.0220417
0.4	0.28958	0.0347872	7.74969	1.24922
0.45	0.320024	0.0291188	10.3251	1.02833
0.5	0.484386	0.0312279	10.0311	0.857783
0.55	0.483502	0.0462601	8.99194	0.687088
0.6	0.428528	0.0281178	9.51367	0.518996
0.65	0.607956	0.054372	11.3484	0.547836
0.7	1.00204	0.115992	9.48955	0.671747
0.75	0.641302	0.0754351	10.2551	0.514583
0.8	0.675902	0.0356344	9.50831	0.315754
0.85	0.423068	0.0217743	7.0373	0.293296
0.9	0.423487	0.0299517	5.37192	0.195881
0.95	0.635519	0.0310621	5.63113	0.297189
1	1.92134	0.160577	8.32119	0.445003

## Sheet: panel H
fixed RNN_mean	fixed RNN_ebar	input plastic_mean	input plastic_ebar	fully plastic_mean	fully plastic_ebar
0.514984	0.0143856	1.30525	0.0755411	0.0636032	0.0227251
8.65674	0.402297	10.0405	0.497019	10.5769	0.712233
5.77688	0.269038	6.26047	0.285473	2.77414	0.233035
3.11753	0.134121	3.92196	0.201678	0.695768	0.101267

## Sheet: panel I
during training_mean	during training_ebar	after training_mean	after training_ebar
-2.54779	0.0393451	-5.26189	0.27734
-1.21354	0.0617843	-4.95522	0.261175
-0.26017	0.127339	-2.71053	0.232455
