# Supplementary material for: Cerebellar-driven cortical dynamics can enable task acquisition, switching and consolidation
Source: Nat Commun. 2024 Dec 30;15:10913. doi: 10.1038/s41467-024-55315-6 (PMC11686095; doi:10.1038/s41467-024-55315-6)
Supplement: Supplementary file 4 — Source Data [file 41467_2024_55315_MOESM4_ESM.zip › source_data/fig6.xlsx]

## Sheet: panel B
no_feedback_mean	no_feedback_ebar	readout_feedback_mean	readout_feedback_ebar	cerebellar_feedback_mean	cerebellar_feedback_ebar
0.500435	0.00832634	0.49675	0.00712517	0.528353	0.00684339
0.498161	0.00783837	0.498278	0.0107829	0.511847	0.0108421
0.496199	0.00932695	0.499485	0.00865794	0.496687	0.00750147
0.494522	0.00970526	0.500399	0.00865055	0.482696	0.0068504
0.493106	0.00685507	0.50105	0.00685274	0.469697	0.00860047
0.491926	0.0135067	0.501467	0.00763151	0.457513	0.00664289
0.490956	0.00839238	0.501679	0.00527181	0.445967	0.00694781
0.490172	0.00872055	0.501715	0.00469383	0.43488	0.0859316
0.489547	0.00526574	0.501605	0.00497675	0.424077	0.0887968
0.489057	0.00608868	0.501377	0.0047531	0.413379	0.088761
0.488677	0.0107204	0.50106	0.0118504	0.40261	0.0912757
0.488381	0.0120817	0.500685	0.00612927	0.391592	0.0875794
0.488144	0.00642121	0.500279	0.00386161	0.380148	0.0822384
0.487761	0.00646467	0.500205	0.00369432	0.362562	0.0928771
0.487944	0.012552	0.49991	0.00814076	0.348927	0.0885683
0.487911	0.00642869	0.500196	0.00342228	0.331945	0.0903196
0.486734	0.00627375	0.500415	0.000715542	0.310837	0.089202
0.485701	0.00602262	0.500169	0.00258302	0.295269	0.103256
0.48497	0.00873888	0.499829	0.00407333	0.275926	0.0891486
0.485939	0.014655	0.499672	0.00397593	0.263178	0.08717
0.485754	0.016955	0.500379	0.00568929	0.244779	0.0881396
0.485337	0.00912842	0.499392	0.00670164	0.229462	0.0941423
0.4847	0.00956828	0.499475	0.00859581	0.213084	0.0892372
0.484336	0.0125092	0.500053	0.00201196	0.197702	0.0889761
0.483168	0.0116873	0.499697	0.00831192	0.183536	0.0850238
0.482046	0.00983301	0.50007	0.00873155	0.174667	0.0822977
0.482361	0.0121478	0.500969	0.00153883	0.1618	0.0480538
0.482448	0.0100852	0.501177	0.00830711	0.152295	0.0849689
0.482969	0.00357323	0.501214	0.00396384	0.146236	0.101469
0.482673	0.0137422	0.502108	0.00741566	0.143922	0.0614553
0.482323	0.00937401	0.502897	0.00619935	0.139702	0.090235
0.482209	0.0147024	0.503673	0.00719222	0.138286	0.0858457
0.482203	0.0150827	0.503169	0.00551797	0.133534	0.0930589
0.482186	0.0132828	0.502741	0.00653238	0.131303	0.0970413
0.480333	0.0142985	0.501223	0.00530208	0.126713	0.0947872
0.477906	0.0105996	0.500098	0.00435982	0.123089	0.0896112
0.476688	0.0180966	0.50025	0.00810136	0.120525	0.0992348
0.475609	0.0121273	0.500504	0.00461649	0.120316	0.0734275
0.473524	0.0151277	0.500014	0.00707446	0.119983	0.0249528
0.472908	0.0118139	0.499494	0.00597997	0.11327	0.0282455
0.472328	0.0117997	0.498213	0.00769727	0.10006	0.047619
0.472581	0.0150891	0.497369	0.00658119	0.0961515	0.0237065
0.473091	0.0161429	0.496216	0.00396585	0.0883881	0.0753217
0.473785	0.0136423	0.496211	0.00391918	0.0887239	0.0877435
0.473691	0.0181028	0.496746	0.00774906	0.088929	0.0829271
0.473574	0.0137666	0.49677	0.00860047	0.0882366	0.100762
0.473928	0.0153274	0.496145	0.00386161	0.0882689	0.0946177
0.473632	0.0189209	0.495333	0.00859488	0.0909709	0.0910084
0.474178	0.0168656	0.498631	0.00765977	0.0962007	0.0883092
0.475418	0.0157048	0.501944	0.0082772	0.108028	0.0277497
0.47621	0.0102746	0.503062	0.00451132	0.117057	0.0333135
0.477321	0.0144239	0.503339	0.00661151	0.119969	0.0370139
0.477332	0.0130034	0.500917	0.00724983	0.120926	0.100129
0.476656	0.013489	0.496295	0.00358441	0.119411	0.089106
0.477072	0.0184707	0.490728	0.00595718	0.11656	0.0784641
0.477202	0.0115945	0.480854	0.00426146	0.118795	0.0852269
0.477681	0.0135156	0.475184	0.00885257	0.116475	0.0559367
0.475814	0.0100503	0.46837	0.0284779	0.113948	0.0846064
0.474345	0.0231886	0.460137	0.0104972	0.113891	0.0725002
0.473707	0.0112021	0.453981	0.0168033	0.113295	0.079409
0.473383	0.0170819	0.447315	0.0898298	0.112153	0.0849254
0.472241	0.0166075	0.440294	0.0887115	0.112756	0.0609761
0.471533	0.00812601	0.432223	0.0892738	0.106488	0.0536793
0.471605	0.0155007	0.425345	0.0875382	0.104778	0.0696434
0.471925	0.016399	0.419648	0.0884224	0.097096	0.0634158
0.470862	0.0166844	0.413655	0.0835251	0.0950307	0.0850062
0.471238	0.0127844	0.408533	0.0898998	0.0918691	0.0711547
0.470898	0.0164375	0.405055	0.0349564	0.0871963	0.0579589
0.470878	0.0181227	0.402379	0.0883028	0.0849859	0.0889088
0.470345	0.0153441	0.400029	0.0906754	0.0815767	0.0899948
0.471697	0.0123955	0.398615	0.0892173	0.084775	0.0892665
0.471641	0.0110251	0.400163	0.0841695	0.0868754	0.0651445
0.473338	0.0161478	0.403823	0.0882037	0.0901205	0.0814174
0.47409	0.0143906	0.40354	0.0887997	0.0953734	0.0572165
0.47474	0.0185731	0.402686	0.0908526	0.0980131	0.0868937
0.475702	0.00672309	0.400887	0.0881948	0.0993918	0.0129812
0.474432	0.0154402	0.398269	0.086282	0.100116	0.0475459
0.474052	0.016839	0.396516	0.088513	0.0984007	0.0652131
0.473164	0.0150981	0.394843	0.08853	0.100738	0.0512737
0.47334	0.0115883	0.394495	0.0896363	0.0963232	0.102715
0.474392	0.0159384	0.398152	0.0896024	0.090076	0.085325
0.473071	0.0176771	0.397801	0.0897031	0.0882889	0.0892816
0.472824	0.0163414	0.397621	0.0889546	0.0897492	0.0629993
0.472817	0.0125073	0.398637	0.0892406	0.0894424	0.0661779
0.472547	0.0144621	0.400382	0.0892508	0.0946196	0.0631458
0.471828	0.0151668	0.401787	0.0908925	0.101742	0.0523343
0.471845	0.017863	0.401861	0.0879807	0.103827	0.054424
0.471431	0.0179033	0.4032	0.0911748	0.106896	0.0340827
0.472131	0.0145805	0.403658	0.0925295	0.101621	0.0387592
0.472815	0.0174172	0.401845	0.0896966	0.0976746	0.056581
0.473043	0.0166815	0.401423	0.0916341	0.0949156	0.0334688
0.47405	0.00981672	0.401299	0.0868147	0.0924812	0.0740494
0.474305	0.0141664	0.401575	0.0898744	0.092618	0.0908749
0.475385	0.0145811	0.40106	0.0896953	0.0942534	0.0891522
0.47689	0.023644	0.401245	0.0920084	0.095703	0.0907271
0.476354	0.0142929	0.400308	0.0927985	0.0968093	0.0842558
0.476634	0.0156451	0.399312	0.0874344	0.0977849	0.0566067
0.477024	0.00969371	0.398428	0.0879325	0.100029	0.0335428
0.477277	0.0181615	0.39689	0.05578	0.100026	0.0582722
0.47668	0.0133135	0.397089	0.0706441	0.101157	0.0617611
0.474777	0.0122976	0.399919	0.0892347	0.101041	0.0858205
0.474897	0.0109493	0.399232	0.0933816	0.0995331	0.0857618
0.474847	0.0113786	0.397762	0.0898635	0.0993586	0.0880484
0.474126	0.0190061	0.397874	0.0883816	0.0953377	0.0758474
0.473694	0.0166339	0.393888	0.0872254	0.0958659	0.07992
0.472401	0.0185783	0.392664	0.0892031	0.0991267	0.0845808
0.472449	0.00856785	0.388758	0.0869782	0.103136	0.082184
0.472996	0.0118976	0.388163	0.0880145	0.105286	0.0821007
0.472932	0.0131118	0.387265	0.0890283	0.110738	0.0856112
0.473097	0.0146833	0.381697	0.0877156	0.111453	0.0603377
0.473986	0.01678	0.375911	0.0925727	0.10911	0.0771202
0.474924	0.0150689	0.371957	0.085437	0.106895	0.0876846
0.476705	0.0109127	0.367847	0.101599	0.100948	0.080052
0.477673	0.00598398	0.362436	0.0787693	0.102683	0.0923861
0.476283	0.0145481	0.361729	0.0853986	0.100492	0.0859993
0.477653	0.00910999	0.360625	0.0977354	0.10051	0.0865806
0.476463	0.0189336	0.358879	0.0869144	0.0976063	0.0910527
0.476147	0.0123852	0.357633	0.0915923	0.0978164	0.0896678
0.475264	0.020721	0.358163	0.0890323	0.0951178	0.0737008
0.474787	0.0154568	0.357264	0.0907804	0.0946705	0.0898041
0.474814	0.0151774	0.359998	0.100265	0.0966941	0.0842105
0.474357	0.0141969	0.364494	0.0856035	0.102401	0.0818408
0.473426	0.017206	0.366805	0.0880415	0.10557	0.0821201
0.473863	0.0160524	0.371755	0.0861857	0.107999	0.0883249
0.473654	0.018501	0.373902	0.0881229	0.109123	0.0956212
0.474503	0.0163105	0.372918	0.0906777	0.109197	0.0432953
0.473891	0.0170754	0.374717	0.0896254	0.111693	0.0668296
0.473027	0.0159324	0.375684	0.0903042	0.110961	0.0493902
0.47361	0.0146462	0.375841	0.0871277	0.109612	0.0819627
0.473625	0.0152237	0.378049	0.0867837	0.108689	0.0593576
0.47464	0.0146189	0.377539	0.0866242	0.107741	0.0790192
0.474733	0.0155779	0.379125	0.0910237	0.102816	0.0814945
0.475391	0.0152489	0.37818	0.0914908	0.0987624	0.0658335
0.476056	0.0127298	0.376703	0.0917973	0.095299	0.0437123
0.477078	0.0137241	0.376181	0.0868686	0.089457	0.0414482
0.476291	0.0140639	0.375698	0.0845141	0.08398	0.0561572
0.475554	0.014614	0.376038	0.0860235	0.0780007	0.0475997
0.474857	0.0114018	0.37544	0.0863831	0.0752368	0.0606184
0.472904	0.0137329	0.378228	0.0865283	0.0660449	0.0294939
0.473749	0.0100056	0.379529	0.0882211	0.0603298	0.037727
0.473145	0.0186062	0.380655	0.0870056	0.0533396	0.0375474
0.472971	0.0143622	0.382168	0.0878674	0.0502935	0.0384025
0.472154	0.0138379	0.383221	0.0883097	0.050543	0.031305
0.473084	0.013448	0.383621	0.0881632	0.0505901	0.0387222
0.472137	0.0162269	0.387245	0.0866878	0.0569307	0.0565278
0.471716	0.0142059	0.390447	0.087811	0.0622965	0.0302316
0.473252	0.0166661	0.389849	0.0891886	0.0624737	0.0511168
0.474765	0.00764513	0.390089	0.0890137	0.0635567	0.0281482
0.474493	0.00628013	0.385434	0.0869285	0.0652417	0.0411081
0.474446	0.0150216	0.378575	0.089004	0.0678317	0.0633254
0.475381	0.0106448	0.370791	0.0860932	0.0714947	0.0745555
0.47443	0.0116055	0.362342	0.0863877	0.0691176	0.0563276
0.474772	0.0114633	0.353606	0.082764	0.0733072	0.0584219
0.474679	0.0188667	0.343865	0.0933212	0.075638	0.0579906
0.475517	0.0116742	0.335342	0.085557	0.0793712	0.0267827
0.475616	0.0134194	0.326146	0.0920587	0.0787615	0.0639547
0.476369	0.0136704	0.32004	0.0817139	0.080543	0.0371856
0.475948	0.0141438	0.312199	0.0939751	0.0842432	0.0315906
0.474131	0.0213886	0.301036	0.10079	0.0863006	0.0483289
0.473876	0.0202326	0.290922	0.0968292	0.0900545	0.031788
0.474748	0.0156573	0.286927	0.102196	0.0890375	0.0479253
0.474852	0.0142172	0.281335	0.10616	0.0867357	0.0465166
0.474737	0.0174503	0.275409	0.104817	0.0852906	0.0397033
0.47598	0.0172687	0.27041	0.104305	0.0856359	0.0796541
0.476218	0.0129027	0.262674	0.107425	0.0848446	0.0394857
0.475906	0.0129572	0.261553	0.108444	0.0870466	0.0581766
0.474961	0.0131222	0.261509	0.101478	0.0893685	0.0373614
0.47561	0.0131283	0.265519	0.106259	0.08807	0.0790546
0.474461	0.0110584	0.274419	0.0984065	0.0894211	0.0744428
0.474743	0.0132472	0.282021	0.0992989	0.0864866	0.045258
0.474993	0.00921998	0.284391	0.104364	0.0820257	0.0390634
0.474297	0.0131039	0.284538	0.110841	0.0793548	0.0171264
0.473685	0.0102855	0.283333	0.100083	0.0738015	0.0405173
0.473368	0.0203143	0.282186	0.0991497	0.0674586	0.0439294
0.472903	0.0178339	0.283103	0.107371	0.0632577	0.0443567
0.472081	0.00895768	0.286262	0.0872553	0.0591926	0.0285116
0.473171	0.0152331	0.286421	0.0839948	0.0601033	0.0495432
0.472786	0.0186449	0.288253	0.0902453	0.0549835	0.0277324
0.473304	0.0136569	0.291411	0.121276	0.0530669	0.026446
0.473817	0.00947249	0.293608	0.108567	0.047176	0.0201117
0.473606	0.0123884	0.296586	0.101492	0.0457877	0.021865
0.474097	0.012321	0.292717	0.0996763	0.0464202	0.0244468
0.472914	0.0140496	0.290508	0.105528	0.047221	0.0278424
0.474052	0.0134907	0.289053	0.10972	0.0469147	0.0197363
0.474153	0.013554	0.291993	0.104342	0.0444965	0.029445
0.47418	0.0161557	0.28763	0.11209	0.0446153	0.060983
0.474838	0.0178966	0.285704	0.108817	0.0427143	0.0332862
0.474633	0.0168585	0.283787	0.101469	0.040062	0.0158987
0.474213	0.0187096	0.279648	0.110052	0.0405021	0.0141138
0.473202	0.0141602	0.281872	0.107369	0.0413121	0.031496
0.472853	0.0130978	0.280841	0.102503	0.0442887	0.0209922
0.472562	0.0184043	0.282684	0.100557	0.0506098	0.0402884
0.471492	0.0179675	0.282837	0.101847	0.0548589	0.0391526
0.470696	0.0179466	0.279163	0.115322	0.0567271	0.0315691
0.46956	0.018403	0.276862	0.105568	0.0592031	0.0204443
0.469778	0.0190465	0.274536	0.109731	0.0595821	0.0215362
0.469063	0.0118436	0.273957	0.0983794	0.0579779	0.021197
0.469491	0.0178204	0.273465	0.105376	0.057232	0.0183181
0.470423	0.0175622	0.276688	0.0961239	0.0582173	0.047438
0.471843	0.0161196	0.277168	0.103873	0.0577839	0.0784604
0.472532	0.0113222	0.272013	0.105186	0.0560483	0.0594804
0.472103	0.0172942	0.273006	0.103145	0.0517122	0.108406
0.472654	0.0165254	0.274288	0.1037	0.0477237	0.064041
0.474181	0.0190452	0.274783	0.100639	0.0434848	0.0044308
0.47541	0.0119097	0.274423	0.105945	0.0390856	0.00389461
0.475595	0.0154314	0.270834	0.108873	0.0358586	0.0259384
0.474362	0.0144848	0.269611	0.103608	0.0376978	0.00496709
0.474854	0.0127731	0.268033	0.103911	0.0375676	0.0227185
0.475507	0.00952302	0.268583	0.103796	0.0379689	0.0375659
0.475356	0.0117009	0.268439	0.0998353	0.0375583	0.0223607
0.475209	0.0119419	0.270711	0.0998743	0.0347589	0.0320205
0.475036	0.014563	0.267924	0.101439	0.0345816	0.0261173
0.474316	0.0156128	0.266269	0.115564	0.0370656	0.0142672
0.473989	0.0177809	0.267609	0.100609	0.0375289	0.0289794
0.474266	0.010638	0.267773	0.101725	0.0406656	0.0488357
0.474191	0.0161825	0.269332	0.0979032	0.0430101	0.0407859
0.473537	0.0154801	0.269424	0.0971278	0.0399181	0.0894427
0.474078	0.00895768	0.272586	0.103684	0.036968	0.0958826
0.474527	0.0105391	0.273912	0.110551	0.0369854	0.0245073
0.475071	0.0147811	0.275545	0.108947	0.0340656	0.0282639
0.47485	0.0165254	0.276799	0.109495	0.0323401	0.0101965
0.476307	0.0124759	0.278469	0.10423	0.031121	0.000357771
0.47651	0.0103676	0.280121	0.103355	0.0293539	0.00556848
0.475967	0.0091669	0.278922	0.106766	0.0285553	0.00411437
0.475678	0.0142957	0.277885	0.106121	0.0278647	0.0118064
0.474998	0.0122657	0.282759	0.100556	0.0264494	0.00554545
0.475242	0.0143516	0.281936	0.103716	0.0261695	0.0325571
0.475354	0.01708	0.279706	0.101327	0.0262328	0.0223607
0.475042	0.016014	0.276344	0.103452	0.0264604	0.0502668
0.472884	0.0153649	0.271246	0.100622	0.0293506	0.0466891
0.471718	0.0125169	0.268922	0.107634	0.0348997	0.0208856
0.471429	0.0128698	0.270023	0.0972352	0.0352025	0.0378359
0.470655	0.00977098	0.271779	0.104762	0.0370948	0.0339882
0.4702	0.0113116	0.274707	0.104986	0.0360903	0.0443636
0.470057	0.0148405	0.27706	0.103168	0.0320978	0.0410993
0.470395	0.0180408	0.278176	0.104605	0.0322983	0.0379237
0.469754	0.0195563	0.280341	0.10342	0.0301222	0.0298739
0.469955	0.0171394	0.282276	0.0980565	0.0318506	0.0214663
0.470544	0.0179256	0.284812	0.103144	0.0304418	0.00787096
0.471115	0.0154801	0.287179	0.106585	0.0293224	0.0180674
0.471611	0.0150104	0.289266	0.109458	0.0286225	0.00590322
0.471978	0.0107867	0.290962	0.116713	0.0284723	0.0241495
0.472159	0.0121576	0.292155	0.113767	0.0290019	0.0150264
0.472098	0.0138795	0.292732	0.107882	0.0303413	0.0361349
0.47174	0.0206599	0.292583	0.107716	0.0326207	0.0191407
0.471029	0.0170374	0.291595	0.104731	0.0359702	0.0452136
0.469909	0.0149682	0.289657	0.101886	0.0405199	0.0883694
0.468325	0.0106561	0.286658	0.10079	0.0464	0.0368504
0.46622	0.0104743	0.282485	0.104752	0.0537405	0.0688709
0.463539	0.0169955	0.277026	0.106001	0.0626717	0.0132375

## Sheet: panel C
alpha	cerebellar_feedback_fixed_RNN_mean	cerebellar_feedback_fixed_RNN_ebar	cerebellar_feedback_input_plastic_mean	cerebellar_feedback_input_plastic_ebar	cerebellar_feedback_fully_plastic_mean	cerebellar_feedback_fully_plastic_ebar
0	-0.13597	0.042239	-0.237518	0.065493	-0.0739408	0.085841
0.1	-0.170478	0.029819	-0.368563	0.0366928	-0.038868	0.029249
0.5	-0.0125224	0.00603983	-0.0177552	0.00881498	0.0680624	0.13876
0.9	0.0001336	0.000200047	-6.72e-05	3.9182e-05	-2.4e-06	2.14663e-06

## Sheet: panel D
t	control_mean	control_ebar	ablation_mean	ablation_ebar		mouse_control_t	mouse_control_mean	mouse_control_ebar	mouse_ablation_t	mouse_ablation_mean	mouse_ablation_ebar
0.2	0.326431	0.0947572	0.326431	0.0947572		0.306977	0.0810811	0.0405405	0.26087	-0.13986	0.181818
0.4	1.6371	0.265941	1.6371	0.265941		0.381395	0.0648649	0.0405405	0.316206	-0.0839161	0.188811
0.6	3.5389	0.388908	3.5389	0.388908		0.446512	0.0567568	0.0486486	0.395257	-0.048951	0.167832
0.8	4.40287	0.349356	4.40287	0.349356		0.502326	0.12973	0.0162162	0.482213	0.00699301	0.153846
1	4.74224	0.315616	4.74224	0.315616		0.530233	0.202703	0.00810811	0.529644	0.111888	0.13986
1.2	4.79074	0.285216	4.79074	0.285216		0.548837	0.283784	0.0243243	0.56917	0.244755	0.125874
1.4	4.83791	0.28683	4.83791	0.28683		0.586047	0.397297	0.0243243	0.592885	0.342657	0.146853
1.6	4.85416	0.292161	2.33787	0.181483		0.613953	0.510811	0.0486486	0.624506	0.468531	0.160839
1.8	4.96817	0.292072	1.36059	0.0842654		0.64186	0.6	0.00810811	0.656126	0.587413	0.160839
2	4.88838	0.296553	0.578204	0.0923023		0.651163	0.697297	0.0324324	0.695652	0.713287	0.202797
2.2	4.78792	0.296907	0.135953	0.0653791		0.706977	0.802703	0.0324324	0.750988	0.839161	0.160839
2.4	4.8336	0.299726	0.090324	0.0799919		0.781395	0.891892	0.0567568	0.782609	0.965035	0.293706
2.6	4.84159	0.310843	0.0902208	0.0986579		0.846512	0.997297	0.072973	0.822134	1.04895	0.237762
2.8	4.86226	0.297939	0.898853	0.328846		0.92093	1.11081	0.113514	0.924901	1.05594	0.286713
3	4.95388	0.285436	2.51399	0.829512		1.02326	1.11081	0.162162	0.964427	1.14685	0.272727
						1.11628	1.11892	0.178378	1.06719	1.18881	0.307692
						1.25581	1.19189	0.17027	1.17787	1.21678	0.27972
						1.35814	1.16757	0.12973	1.29644	1.20979	0.258741
						1.45116	1.09459	0.137838	1.39921	1.18182	0.237762
						1.55349	1.06216	0.137838	1.45455	1.12587	0.244755
						1.62791	1.13514	0.154054	1.50988	1.07692	0.342657
						1.73023	1.22432	0.145946	1.5415	1.14685	0.230769
						1.79535	1.33784	0.12973	1.59684	1.2028	0.013986
						1.85116	1.43514	0.12973	1.62055	1.0979	0.034965
						1.92558	1.49189	0.12973	1.66798	1.00699	0.048951
						2.0186	1.43514	0.145946	1.70751	0.923077	0.111888
						2.13953	1.48378	0.12973	1.70751	0.804196	0.027972
						2.22326	1.53243	0.145946	1.73913	0.706294	0.013986
						2.33488	1.58108	0.178378	1.77866	0.608392	-0.020979
						2.43721	1.63784	0.178378	1.81818	0.48951	-0.00699301
						2.56744	1.67838	0.186486	1.85771	0.363636	0.034965
						2.69767	1.7027	0.227027	1.91304	0.286713	0.0839161
						2.74419	1.77568	0.210811	1.99209	0.293706	0.167832
						2.83721	1.77568	0.227027	2.03953	0.391608	0.146853
						2.93953	1.79189	0.202703	2.11067	0.440559	0.111888
						3.03256	1.93784	0.121622	2.18972	0.41958	0.027972
						3.00465	1.86486	0.12973	2.27668	0.363636	0.0909091
						3.06047	2.06757	0.0405405	2.37154	0.363636	0.132867
						3.11628	2.18919	0.0486486	2.47431	0.391608	0.0909091
						3.16279	2.31892	0.0972973	2.56917	0.412587	0.00699301
						3.24651	2.35946	0.235135	2.6087	0.342657	-0.020979
						3.30233	2.27027	0.194595	2.64822	0.244755	-0.013986
						3.37674	2.17297	0.178378	2.67194	0.146853	0.146853
						3.44186	2.07568	0.178378	2.7747	0.188811	0.181818
						3.49767	1.92973	0.162162	2.84585	0.265734	0.188811
						3.5907	1.82432	0.121622	2.9249	0.321678	0.188811
						3.63721	1.67027	0.17027	2.98814	0.433566	0.167832
						3.73023	1.53243	0.186486	3.04348	0.531469	0.181818
						3.82326	1.37027	0.162162	3.0751	0.657343	0.160839
						3.92558	1.23243	0.17027	3.10672	0.776224	0.153846
						4.03721	1.15135	0.17027	3.13834	0.874126	0.20979
						4.16744	1.11081	0.162162	3.20158	0.951049	0.293706
						4.28837	1.00541	0.194595	3.29644	1.06294	0.286713
						4.4	0.867568	0.218919	3.33597	1.18182	0.251748
						4.48372	0.745946	0.186486	3.37549	1.30769	0.20979
						4.54884	0.648649	0.17027	3.39921	1.41958	0.300699
									3.46245	1.52448	0.0699301
									3.50988	1.38462	0.048951
									3.54941	1.26573	0.041958
									3.58893	1.14685	0.0699301
									3.62846	1.02098	0.153846
									3.71542	0.965035	0.0769231
									3.74704	0.874126	0.00699301
									3.79447	0.748252	-0.013986
									3.82609	0.636364	0.041958
									3.86561	0.524476	0.132867
									3.92885	0.468531	0.188811
									4	0.426573	0.286713
									4.04743	0.524476	0.251748
									4.08696	0.58042	0.223776
									4.16601	0.608392	0.041958
									4.22925	0.496503	0.027972
									4.27668	0.391608	0.041958
									4.29249	0.307692	0.020979
									4.3004	0.181818	0.020979
									4.34783	0.027972	0.118881
									4.4585	-0.048951	0.167832
									4.53755	-0.0909091	0.27972

## Sheet: panel E
t	control_left_choice	control_right_choice	ablaton_left_choice	ablaton_right_choice		mouse_control_left choice_t	mouse_control_left choice	mouse_control_right choice_t	mouse_control_right choice	mouse_ablaton_left choice_t	mouse_ablaton_left choice	mouse_ablaton_right choice_t	mouse_ablaton_right choice
0	0.0996768	0.0996768	-0.0406822	-0.0406822		1.6	-16.2132	1.6	16.0579	1.6	-13.0441	1.6	11.8948
0.2	-4.38418	5.16938	-4.54377	5.02389		1.601	-16.2182	1.601	16.0612	1.601	-13.0463	1.601	11.9002
0.4	-4.51364	5.06782	-4.61465	4.85987		1.602	-16.2234	1.602	16.0644	1.602	-13.0484	1.602	11.9055
0.6	-6.28634	6.42417	-6.45319	6.33783		1.603	-16.2285	1.603	16.0675	1.603	-13.0506	1.603	11.9107
0.8	-6.37229	6.40953	-6.51724	6.26524		1.604	-16.2338	1.604	16.0706	1.604	-13.0527	1.604	11.9159
1	-6.33926	6.31708	-6.49559	6.13366		1.605	-16.239	1.605	16.0738	1.605	-13.0545	1.605	11.9212
1.2	-6.42428	6.20165	-6.54805	6.07995		1.606	-16.2441	1.606	16.0773	1.606	-13.0565	1.606	11.9266
1.4	-6.4389	6.24848	-6.55058	6.08818		1.607	-16.2495	1.607	16.0808	1.607	-13.0586	1.607	11.9318
1.6	-6.40542	6.31016	-0.00900487	-0.146532		1.608	-16.255	1.608	16.0842	1.608	-13.0608	1.608	11.9372
1.8	-6.4518	6.29815	-0.215556	0.0836863		1.609	-16.2607	1.609	16.0875	1.609	-13.063	1.609	11.9429
2	-6.51024	6.24065	-0.265371	0.133695		1.61	-16.2664	1.61	16.0909	1.61	-13.0653	1.61	11.9488
2.2	-6.48829	6.32139	-0.28348	0.231796		1.611	-16.272	1.611	16.0944	1.611	-13.0674	1.611	11.9545
2.4	-6.42402	6.24386	-0.290671	0.212941		1.612	-16.2778	1.612	16.0977	1.612	-13.0695	1.612	11.9602
2.6	-6.38028	6.21155	-0.16433	0.026532		1.613	-16.2835	1.613	16.1012	1.613	-13.0715	1.613	11.966
2.8	-6.39431	6.31116	-0.60004	0.974188		1.614	-16.2892	1.614	16.1045	1.614	-13.0737	1.614	11.9717
3	-6.41743	6.25628	-1.24794	2.5759		1.615	-16.2949	1.615	16.1077	1.615	-13.0758	1.615	11.9775
						1.616	-16.3006	1.616	16.1112	1.616	-13.078	1.616	11.9834
						1.617	-16.3062	1.617	16.1146	1.617	-13.0801	1.617	11.9893
						1.618	-16.3118	1.618	16.1181	1.618	-13.0821	1.618	11.995
						1.619	-16.3175	1.619	16.1218	1.619	-13.0843	1.619	12.0007
						1.62	-16.3232	1.62	16.1253	1.62	-13.0864	1.62	12.0063
						1.621	-16.3289	1.621	16.129	1.621	-13.0886	1.621	12.012
						1.622	-16.3344	1.622	16.1329	1.622	-13.0906	1.622	12.0177
						1.623	-16.34	1.623	16.1366	1.623	-13.0927	1.623	12.0234
						1.624	-16.3453	1.624	16.1402	1.624	-13.095	1.624	12.029
						1.625	-16.3508	1.625	16.144	1.625	-13.0975	1.625	12.0345
						1.626	-16.3561	1.626	16.1478	1.626	-13.0997	1.626	12.0399
						1.627	-16.3614	1.627	16.1515	1.627	-13.1019	1.627	12.0452
						1.628	-16.3667	1.628	16.1555	1.628	-13.104	1.628	12.0504
						1.629	-16.3719	1.629	16.1594	1.629	-13.1062	1.629	12.0555
						1.63	-16.3772	1.63	16.1634	1.63	-13.108	1.63	12.0604
						1.631	-16.3825	1.631	16.1676	1.631	-13.1098	1.631	12.0652
						1.632	-16.3879	1.632	16.1718	1.632	-13.1116	1.632	12.0699
						1.633	-16.3932	1.633	16.1759	1.633	-13.1134	1.633	12.0747
						1.634	-16.3984	1.634	16.1804	1.634	-13.1152	1.634	12.0794
						1.635	-16.4035	1.635	16.1849	1.635	-13.117	1.635	12.0844
						1.636	-16.4086	1.636	16.1894	1.636	-13.1188	1.636	12.0891
						1.637	-16.4138	1.637	16.1941	1.637	-13.1206	1.637	12.0938
						1.638	-16.4191	1.638	16.1988	1.638	-13.1224	1.638	12.0983
						1.639	-16.4243	1.639	16.2034	1.639	-13.1241	1.639	12.1026
						1.64	-16.4293	1.64	16.2079	1.64	-13.1256	1.64	12.1074
						1.641	-16.4344	1.641	16.2124	1.641	-13.1272	1.641	12.1121
						1.642	-16.4395	1.642	16.217	1.642	-13.1287	1.642	12.1166
						1.643	-16.4445	1.643	16.2217	1.643	-13.1301	1.643	12.1213
						1.644	-16.4496	1.644	16.2263	1.644	-13.1314	1.644	12.126
						1.645	-16.4546	1.645	16.2311	1.645	-13.1327	1.645	12.1309
						1.646	-16.4597	1.646	16.236	1.646	-13.134	1.646	12.1358
						1.647	-16.4647	1.647	16.2409	1.647	-13.1351	1.647	12.1406
						1.648	-16.4698	1.648	16.2459	1.648	-13.1358	1.648	12.1452
						1.649	-16.4751	1.649	16.251	1.649	-13.1364	1.649	12.15

## Sheet: panel F
t	control_mean	control_ebar	ablation_mean	ablation_ebar
0.2	0.251634	0.0723366	0.251634	0.0723366
0.4	0.849077	0.139599	0.849077	0.139599
0.6	2.17623	0.243002	2.17623	0.243002
0.8	3.43719	0.671464	3.43719	0.671464
1	4.09968	0.546375	4.09968	0.546375
1.2	4.4354	0.354651	4.4354	0.354651
1.4	4.70814	0.208177	4.70814	0.208177
1.6	4.77935	0.170309	4.76936	0.174316
1.8	4.85096	0.143726	4.8449	0.145122
2	4.94046	0.166285	4.93488	0.166129
2.2	4.96155	0.158019	4.96014	0.159005
2.4	4.94811	0.169253	4.94633	0.170509
2.6	4.9617	0.158078	4.96042	0.158996
2.8	4.94781	0.169214	4.94751	0.169291
3	4.96236	0.158255	4.96234	0.15826

## Sheet: panel G
t	control_mean	control_ebar	ablation_mean	ablation_ebar
0.2	0.096	0.0836368	0.096	0.0836368
0.4	0.0002	0.000178885	0.0002	0.000178885
0.6	0	0	0	0
0.8	0	0	0	0
1	0	0	0	0
1.2	0	0	0	0
1.4	0	0	0	0
1.6	0	0	0	0
1.8	0	0	0	0
2	0	0	0.019	0.0169941
2.2	0	0	0.2284	0.128415
2.4	0	0	0.3342	0.120215
2.6	0	0	0.371	0.128899
2.8	0	0	0.4082	0.139093
3	0	0	0.4132	0.13967

## Sheet: panel H
fixed RNN_mean	fixed RNN_ebar	input plastic_mean	input plastic_ebar	fully plastic_mean	fully plastic_ebar	mouse_mean	mouse_ebar
0.0712	0.019408	0	0	0	0	0.233	0.0353285
0.4464	0.0395389	0.2998	0.0711198	0.125	0.0886535	0.348571	0.0440514
0.4132	0.0731302	0.2534	0.16704	0	0
0.467	0.044128	0.3444	0.126038	0	0	0.349286	0.0611157
0.4996	0.0101886	0.4972	0.00325454	0.1386	0.0865441	0.503333	0.196883

## Sheet: panel I
during training_mean	during training_ebar	after training_mean	after training_ebar
-0.398885	0.0389842	-0.405	0.0186912
-0.394741	0.014045	-0.4132	0.13967
-0.0387952	0.0287407	0	0

## Sheet: panel J
sequence_length	50_GCs_mean	50_GCs_ebar	100_GCs_mean	100_GCs_ebar	1000_GCs_mean	1000_GCs_ebar	10000_GCs_mean	10000_GCs_ebar
2	0.003016	0.000950527	0.001144	0.000394174	4.8e-05	4.29325e-05	1.6e-05	1.04307e-05
2.2	0.054712	0.0282135	0.022464	0.00658612	0.002116	0.000697617	0.000404	0.000265233
2.4	0.155944	0.0378121	0.039204	0.0150517	0.017436	0.00479375	0.005396	0.00184584
2.6	0.260428	0.0544001	0.153952	0.0347158	0.064624	0.018285	0.016876	0.00256075
2.8	0.336752	0.0714163	0.248296	0.0773836	0.260544	0.0447199	0.0924	0.020376
3	0.404124	0.0447311	0.2857	0.0814512	0.302504	0.0418274	0.203712	0.0574817

## Sheet: panel K
time_from_stimulus	snr_mean	snr_ebar	neurons_required
0.2	0.0528222	0.0146313	4
0.4	0.0438248	0.00618343	4
0.6	0.0563982	0.0172775	4
0.8	0.0447995	0.0213053	4
1	0.022657	0.00654199	4
1.2	0.0224808	0.00378973	4
1.4	0.0108296	0.0021541	32
1.6	0.00751118	0.00186586	256
1.8	0.00525175	0.0013069	1448
2	0.00515704	0.00133127	2896
2.2	0.00379013	0.00119692	4096
2.4	0.00485981	0.00122819	5792
2.6	0.0031616	0.000737155	5792
2.8	0.00299434	0.000899563	8192
3	0.0030589	0.00166615	5792
