# Supplementary material for: Cerebellar-driven cortical dynamics can enable task acquisition, switching and consolidation
Source: Nat Commun. 2024 Dec 30;15:10913. doi: 10.1038/s41467-024-55315-6 (PMC11686095; doi:10.1038/s41467-024-55315-6)
Supplement: Supplementary file 4 — Source Data [file 41467_2024_55315_MOESM4_ESM.zip › source_data/fig5.xlsx]

## Sheet: panel B
no_feedback_mean	no_feedback_ebar	readout_feedback_mean	readout_feedback_ebar	cerebellar_feedback_mean	cerebellar_feedback_ebar
0.557847	0.00423698	0.548628	0.00306725	0.56035	0.00316733
0.552331	0.00618644	0.548707	0.0126807	0.550215	0.0125488
0.547016	0.00451664	0.548437	0.00770143	0.538043	0.00599333
0.541912	0.00775938	0.547856	0.004687	0.524106	0.00482825
0.53703	0.0062954	0.547	0.00815156	0.508674	0.0094505
0.532383	0.0105429	0.545906	0.00528394	0.492019	0.0278122
0.527981	0.00372451	0.544613	0.00598932	0.474411	0.0468202
0.523835	0.006456	0.543157	0.00421046	0.456122	0.0496181
0.519956	0.0159559	0.541575	0.00681528	0.437423	0.0523488
0.516356	0.0132876	0.539904	0.0115121	0.418585	0.0622875
0.513047	0.010716	0.538183	0.0106185	0.399879	0.0469396
0.510038	0.0135008	0.536447	0.00535612	0.381576	0.0396357
0.507341	0.0107941	0.534734	0.00716436	0.363946	0.0545149
0.504946	0.0148254	0.533085	0.00680353	0.348562	0.0431364
0.503091	0.0103592	0.532098	0.0180413	0.335306	0.039062
0.5015	0.0174938	0.531356	0.0105201	0.322816	0.0463289
0.501211	0.0111592	0.531397	0.0114626	0.313655	0.0196224
0.499278	0.0130764	0.530558	0.0131879	0.306632	0.046309
0.498931	0.0120213	0.528403	0.00887423	0.298925	0.034383
0.499047	0.0142099	0.528178	0.00308545	0.292396	0.0257769
0.498714	0.00848528	0.527126	0.0087343	0.286059	0.0294137
0.499282	0.0127987	0.527279	0.00532466	0.281677	0.0343425
0.499357	0.0153883	0.527299	0.0110475	0.27925	0.0317382
0.498485	0.00996233	0.526302	0.0116379	0.277641	0.0308641
0.497442	0.00849941	0.525446	0.00503587	0.278447	0.031395
0.49644	0.0113539	0.525175	0.0104675	0.278392	0.0236856
0.494988	0.00901998	0.524296	0.00888774	0.277593	0.0216913
0.493947	0.00920435	0.52399	0.00842093	0.277155	0.0183521
0.492612	0.0107792	0.522912	0.0145805	0.276069	0.0202081
0.491473	0.0107651	0.522919	0.00962497	0.27593	0.0221962
0.490296	0.00838379	0.52317	0.0153493	0.274546	0.0302782
0.488591	0.0122331	0.521301	0.012795	0.273216	0.0169248
0.486933	0.00996634	0.518902	0.011205	0.268851	0.0112021
0.48664	0.0112321	0.51849	0.00428579	0.265764	0.0203753
0.48606	0.0121062	0.518164	0.0164502	0.262979	0.0253052
0.485982	0.00745439	0.517142	0.00688535	0.260307	0.0121108
0.48635	0.0104192	0.515631	0.0166724	0.258363	0.0221785
0.486123	0.00438543	0.515381	0.0107755	0.258078	0.0146844
0.487157	0.00871137	0.516647	0.0106019	0.256724	0.0170543
0.487144	0.00966809	0.517696	0.0110185	0.254855	0.0170247
0.486694	0.00674922	0.519043	0.0115599	0.253758	0.0179078
0.485913	0.0138316	0.518313	0.0194307	0.250855	0.0190229
0.486533	0.00841617	0.51791	0.0146833	0.249774	0.0188752
0.486687	0.00701427	0.518952	0.00443982	0.249446	0.0119733
0.486608	0.0129232	0.517439	0.00900489	0.247296	0.0107443
0.487406	0.00996634	0.517441	0.0111247	0.247649	0.0165732
0.486991	0.0111836	0.516116	0.00768687	0.24815	0.0137742
0.486573	0.0101564	0.514775	0.0105807	0.249413	0.014053
0.487159	0.0121247	0.514528	0.0156956	0.250645	0.0131167
0.487429	0.0130886	0.513584	0.0138275	0.250641	0.0166229
0.487046	0.0105618	0.512096	0.0112889	0.252057	0.017386
0.486906	0.0128175	0.511784	0.0184759	0.25472	0.0136985
0.485679	0.0115779	0.50989	0.0147448	0.255696	0.0133907
0.485145	0.00522303	0.508617	0.00944458	0.25627	0.011337
0.484356	0.0131624	0.506995	0.0153451	0.256405	0.014225
0.483797	0.0112371	0.504974	0.0159785	0.256205	0.0166671
0.484373	0.00920435	0.503393	0.0163526	0.255594	0.0205465
0.484968	0.00574526	0.50401	0.00989384	0.25647	0.0141884
0.48514	0.0110294	0.504055	0.00981264	0.258352	0.0137358
0.485887	0.00932352	0.504074	0.0105739	0.2578	0.018686
0.485895	0.00840666	0.505467	0.0122429	0.258178	0.0169668
0.486436	0.00878635	0.506826	0.014451	0.257198	0.0119847
0.48687	0.0131283	0.507974	0.0114647	0.257328	0.00654217
0.486783	0.0107681	0.508342	0.0163844	0.256224	0.00940383
0.485502	0.00706201	0.507914	0.0174759	0.255034	0.0158149
0.485078	0.0106531	0.507272	0.0112307	0.25244	0.0191437
0.484868	0.00680235	0.506566	0.00838093	0.251675	0.0236738
0.483854	0.00631189	0.504813	0.0161305	0.250342	0.015563
0.482923	0.00637871	0.502602	0.0121491	0.248392	0.0147713
0.482654	0.00666573	0.501648	0.0101878	0.247473	0.0100614
0.482493	0.0149597	0.501449	0.00611621	0.246689	0.0120618
0.482524	0.0129132	0.500435	0.018301	0.24628	0.012239
0.482255	0.0117255	0.498904	0.0166238	0.245782	0.0170754
0.481836	0.00917998	0.495666	0.0120087	0.245904	0.0104629
0.481502	0.00729383	0.493203	0.0110721	0.246021	0.0186299
0.480608	0.0142537	0.490257	0.0112478	0.245741	0.0234207
0.479947	0.00668371	0.487654	0.0131776	0.244645	0.011519
0.480164	0.00527636	0.48539	0.0155856	0.244261	0.0101564
0.480839	0.00815353	0.481856	0.0172256	0.243347	0.0116722
0.482087	0.00675633	0.47997	0.0156343	0.244476	0.0158326
0.482855	0.00566816	0.476915	0.0089782	0.243851	0.0138893
0.48327	0.00342228	0.476755	0.0229172	0.243107	0.0151224
0.484293	0.0142773	0.474074	0.0138795	0.242207	0.0143287
0.485451	0.0113666	0.471749	0.0160135	0.241675	0.0113582
0.484874	0.00746405	0.469267	0.0237679	0.242309	0.0147035
0.485047	0.00984114	0.46674	0.0190523	0.240952	0.00770247
0.484618	0.0101761	0.464157	0.0298457	0.241745	0.0090111
0.48454	0.00379895	0.462058	0.0365454	0.240715	0.0113187
0.48361	0.00656415	0.459465	0.047962	0.240821	0.0111053
0.483218	0.00976688	0.45637	0.0559586	0.239608	0.0100375
0.482723	0.0134373	0.454185	0.05365	0.239931	0.00601066
0.481605	0.0105049	0.451098	0.0444711	0.240391	0.00990596
0.482029	0.0136458	0.45064	0.0414163	0.24069	0.0085154
0.480946	0.0134551	0.449128	0.0416513	0.24139	0.0107651
0.479832	0.00926067	0.447306	0.0417104	0.242067	0.0117759
0.478603	0.00869022	0.445092	0.0418441	0.240888	0.0134122
0.478587	0.0121128	0.443852	0.0419937	0.241501	0.00830903
0.477285	0.0103499	0.441763	0.0392159	0.242166	0.0119646
0.47652	0.0109215	0.441193	0.0432111	0.24242	0.010713
0.475782	0.0111298	0.44009	0.0401278	0.242708	0.00860976
0.47558	0.0102387	0.439722	0.044891	0.243335	0.0105246
0.47493	0.00465274	0.437509	0.0430581	0.244153	0.0156297
0.474431	0.0112143	0.435341	0.0344483	0.243643	0.0138055
0.474792	0.00921998	0.434776	0.0481453	0.244193	0.00680353
0.473954	0.0074329	0.433254	0.0455812	0.242314	0.0127204
0.474788	0.00655683	0.433069	0.0379985	0.244134	0.00614101
0.475683	0.00910648	0.430266	0.035799	0.244267	0.00826269
0.475043	0.0131411	0.428965	0.041564	0.245341	0.0100024
0.475522	0.0120113	0.428207	0.0436592	0.246268	0.0075493
0.475806	0.0135369	0.427834	0.0353723	0.246212	0.0141263
0.476861	0.00989788	0.427697	0.0423503	0.247159	0.0086209
0.477908	0.0143677	0.426931	0.0367898	0.247435	0.0118389
0.477788	0.00871137	0.426157	0.0391935	0.24717	0.00854354
0.477988	0.0049558	0.424064	0.0398814	0.246253	0.0132018
0.478668	0.0129386	0.423535	0.0454378	0.24708	0.0117712
0.478504	0.0066248	0.423198	0.041453	0.248506	0.00604913
0.480064	0.0113898	0.422335	0.0383985	0.247799	0.01283
0.479894	0.00789734	0.42051	0.0364709	0.247267	0.00745976
0.479428	0.00568085	0.419005	0.0439121	0.247202	0.00427458
0.48028	0.00602661	0.418657	0.0421508	0.246528	0.012748
0.481696	0.00956912	0.417669	0.0341076	0.247484	0.0121938
0.481147	0.00931064	0.416556	0.0408613	0.246638	0.00990111
0.481641	0.0100304	0.415459	0.0432346	0.24559	0.015622
0.481113	0.00981998	0.413183	0.0384568	0.244571	0.0124406
0.479613	0.0119385	0.412092	0.0397778	0.243629	0.0107837
0.478636	0.0113758	0.409527	0.0410196	0.242133	0.00866533
0.477564	0.0122193	0.407958	0.0304229	0.241394	0.00553534
0.477737	0.0102356	0.405441	0.0395074	0.239352	0.00440545
0.477555	0.00950537	0.40342	0.0439924	0.237674	0.0117385
0.47769	0.00835225	0.402194	0.0416054	0.238706	0.0111513
0.477793	0.00838379	0.399706	0.0486305	0.237383	0.00729164
0.477113	0.00977916	0.399438	0.0395804	0.238159	0.0090748
0.477575	0.0120386	0.399806	0.0467295	0.239114	0.00645353
0.47732	0.010536	0.399079	0.0411918	0.239034	0.00980041
0.477698	0.00369432	0.398507	0.0380099	0.239016	0.00854354
0.477397	0.00835512	0.397599	0.0410827	0.239911	0.00845979
0.477151	0.00963909	0.397134	0.0454695	0.239279	0.00887874
0.477029	0.0082801	0.39625	0.0464167	0.240864	0.00674448
0.477439	0.00843137	0.396924	0.0417177	0.24321	0.00938339
0.478257	0.0132254	0.397123	0.0389919	0.245171	0.0181822
0.479028	0.0032912	0.395514	0.0415913	0.244385	0.00902264
0.47819	0.00749933	0.395835	0.0402208	0.245737	0.00801499
0.478722	0.0075493	0.395393	0.0464074	0.247264	0.0143778
0.479992	0.00844559	0.39548	0.0457475	0.247008	0.0118031
0.479967	0.00568788	0.394664	0.0408171	0.246057	0.0120286
0.478893	0.00640375	0.394711	0.0386933	0.245151	0.0188149
0.477632	0.00553534	0.394578	0.0448245	0.244107	0.0085107
0.477189	0.00363758	0.394826	0.044661	0.242666	0.010105
0.475563	0.00856318	0.394543	0.0447004	0.241415	0.0188285
0.474833	0.00351682	0.393468	0.0472809	0.239381	0.0103653
0.474414	0.0133074	0.392713	0.0469567	0.238543	0.0152667
0.475118	0.008	0.392701	0.0411703	0.237588	0.00645848
0.475219	0.00342228	0.393483	0.0452978	0.238469	0.020095
0.474794	0.00958165	0.393253	0.0421553	0.239158	0.0172362
0.475205	0.0107316	0.392954	0.0473114	0.239385	0.00747583
0.474574	0.00986063	0.392727	0.0497663	0.239115	0.00714199
0.475009	0.00673498	0.393215	0.047558	0.239117	0.0127844
0.47631	0.00534864	0.391385	0.045004	0.238947	0.0114298
0.477095	0.00806771	0.391815	0.0448744	0.240623	0.00925462
0.477775	0.00771181	0.392716	0.0451676	0.241724	0.012203
0.478232	0.010482	0.391377	0.045215	0.240175	0.0113045
0.479002	0.0135717	0.39141	0.0422569	0.24283	0.015665
0.479204	0.0125558	0.390916	0.0508637	0.24404	0.0148016
0.479617	0.0108466	0.389948	0.0434073	0.245339	0.00969288
0.479567	0.0155574	0.389811	0.0399874	0.245692	0.00632076
0.478586	0.00939191	0.389816	0.0512801	0.247675	0.0102035
0.479148	0.0093612	0.390304	0.0447594	0.249318	0.0105163
0.47826	0.0111082	0.389665	0.0478008	0.248236	0.00858184
0.477436	0.00484974	0.389649	0.0421878	0.247595	0.0130568
0.476731	0.0148739	0.391102	0.0391867	0.247499	0.00616701
0.477013	0.0106898	0.391729	0.04578	0.246522	0.00568225
0.476585	0.0122298	0.391063	0.044141	0.246005	0.00815647
0.475186	0.00576472	0.390241	0.0409737	0.2449	0.0169762
0.475194	0.00950621	0.39098	0.0433008	0.244299	0.00984114
0.47481	0.0124913	0.392005	0.0405611	0.245795	0.0129139
0.474414	0.00623923	0.391417	0.0521817	0.246168	0.00819756
0.474746	0.013941	0.390802	0.0463422	0.245155	0.00535462
0.473935	0.00280571	0.390303	0.0476071	0.243329	0.0141127
0.473471	0.00253929	0.389667	0.0484697	0.242428	0.0125475
0.47306	0.0130764	0.389228	0.0423339	0.242399	0.00948852
0.474306	0.00524137	0.388573	0.0533746	0.242038	0.0089782
0.475455	0.0129293	0.38847	0.040713	0.242383	0.00917213
0.476042	0.0103096	0.387685	0.0431589	0.242313	0.011033
0.476116	0.0135517	0.386972	0.0504251	0.241826	0.0100383
0.476821	0.00708463	0.386247	0.0428163	0.242754	0.0123139
0.477195	0.012197	0.387052	0.0406336	0.244499	0.0103445
0.475765	0.00871045	0.38607	0.0388014	0.244966	0.0106756
0.476266	0.0101193	0.386036	0.0378266	0.246285	0.010757
0.476026	0.0101666	0.386671	0.0327773	0.24655	0.0144316
0.476071	0.0118369	0.388009	0.0411145	0.247154	0.0110974
0.476878	0.00942592	0.389405	0.0505691	0.247517	0.0117813
0.477669	0.00884805	0.387822	0.0440932	0.24611	0.00737021
0.478186	0.00797295	0.38743	0.0420225	0.246055	0.00741026
0.479108	0.013486	0.388768	0.0341894	0.245735	0.0136394
0.480386	0.00635862	0.387683	0.0479516	0.245842	0.01027
0.479184	0.00749186	0.388274	0.0418416	0.245147	0.0154651
0.479211	0.00944458	0.388182	0.0505873	0.244409	0.00955657
0.479225	0.00819073	0.388977	0.0415263	0.245135	0.0150163
0.479029	0.01359	0.389572	0.042546	0.244969	0.00896928
0.47885	0.0108052	0.388511	0.0445678	0.244377	0.00640999
0.4784	0.00962081	0.388104	0.0457851	0.24378	0.00990757
0.477426	0.00838761	0.388626	0.036136	0.243628	0.0083666
0.477513	0.00517378	0.388842	0.038318	0.243133	0.00872514
0.477957	0.00970608	0.389703	0.0384639	0.242528	0.00784143
0.478273	0.00863203	0.389659	0.0457253	0.241363	0.00893264
0.478165	0.00598264	0.391184	0.0373646	0.24162	0.016123
0.477329	0.0103267	0.39081	0.0512075	0.241431	0.0121029
0.476746	0.0133345	0.391758	0.0420444	0.241951	0.00830614
0.476118	0.0114438	0.393198	0.0522744	0.242685	0.0097431
0.474507	0.0134361	0.39295	0.0458507	0.241913	0.00419905
0.47336	0.00227332	0.393344	0.0382637	0.24245	0.0108185
0.473778	0.0115807	0.396109	0.0371111	0.242979	0.00981591
0.474253	0.00593296	0.399595	0.0520292	0.242588	0.0111592
0.474	0.00670761	0.400445	0.0487168	0.241795	0.0139353
0.473564	0.00699486	0.401585	0.0367713	0.240806	0.00449355
0.474049	0.00937401	0.400949	0.0444112	0.239509	0.0122357
0.473807	0.00460087	0.401415	0.0435697	0.239938	0.0114843
0.473091	0.010716	0.402786	0.0397458	0.240859	0.00415307
0.472813	0.00798298	0.399707	0.0523969	0.24113	0.0182809
0.472878	0.00599066	0.399756	0.0480977	0.240943	0.0132224
0.473448	0.005531	0.39739	0.0493798	0.241007	0.0107985
0.474024	0.0130274	0.397559	0.0476957	0.241165	0.00488754
0.473624	0.005531	0.397431	0.0477465	0.24099	0.010707
0.473524	0.00943441	0.39689	0.0384327	0.241884	0.008007
0.47345	0.0100224	0.394336	0.0394009	0.242003	0.014793
0.475092	0.0125908	0.39548	0.0478013	0.242558	0.0108606
0.475316	0.0100343	0.39365	0.0408357	0.242005	0.010953
0.474829	0.0068504	0.391131	0.0428435	0.241828	0.0163839
0.474047	0.00831096	0.388287	0.0414098	0.241481	0.0114144
0.47462	0.00964572	0.387688	0.0382754	0.240933	0.008253
0.474531	0.00826849	0.384408	0.0437752	0.241145	0.00815549
0.474285	0.0122409	0.383045	0.0355827	0.241391	0.00982812
0.474339	0.00488754	0.383277	0.0438074	0.24201	0.015581
0.474124	0.0150641	0.381589	0.0455968	0.241613	0.0110294
0.47409	0.0145179	0.381584	0.0403808	0.24138	0.00781997
0.474462	0.013547	0.382411	0.0388202	0.241398	0.00911965
0.475345	0.00568085	0.38162	0.0392333	0.241819	0.0119385
0.473804	0.00855757	0.376549	0.0327651	0.241155	0.0110671
0.473883	0.0101256	0.374577	0.0405881	0.241679	0.011571
0.474037	0.0126491	0.372767	0.0382564	0.242219	0.00773253
0.474269	0.0103011	0.371188	0.0340101	0.242737	0.0130739
0.474582	0.0107985	0.369906	0.0368461	0.243191	0.0129522
0.474978	0.00898621	0.36899	0.0447264	0.243542	0.0111032
0.475461	0.0118207	0.368505	0.0392337	0.243749	0.00917213
0.476033	0.00855757	0.36852	0.0346248	0.243774	0.0103514
0.476698	0.00895053	0.369101	0.0357386	0.243575	0.0119311
0.477459	0.010517	0.370317	0.0392648	0.243113	0.0146969
0.478319	0.00941743	0.372234	0.0383159	0.242348	0.00776968
0.479281	0.00465102	0.37492	0.0409012	0.241239	0.0054626
0.480347	0.0056	0.378442	0.0451881	0.239747	0.0121148

## Sheet: panel C
alpha	cerebellar_feedback_fixed_RNN_mean	cerebellar_feedback_fixed_RNN_ebar	cerebellar_feedback_input_plastic_mean	cerebellar_feedback_input_plastic_ebar	cerebellar_feedback_fully_plastic_mean	cerebellar_feedback_fully_plastic_ebar
0	-0.2146	0.0151128	-0.167594	0.0392676	0.067588	0.00965173
0.1	-0.222653	0.013592	-0.199106	0.0214948	0.0767248	0.0169675
0.5	0.0007128	0.0260848	-0.0531432	0.0121782	0.100641	0.024389
0.9	0.0048864	0.00641623	-0.0344528	0.00409471	0.040756	0.00480734

## Sheet: panel D
t	control_mean	control_ebar	ablation_mean	ablation_ebar	control_example_seed	ablation_example_seed		mouse_control_t	mouse_control	mouse_ablation_t	mouse_ablation	right_times	left_times
0.2	0.529444	0.0178186	0.520728	0.00540159	0.525534	0.515265		0	0	0	0	0.5	2
0.4	0.550497	0.0179264	0.514453	0.00429871	0.57134	0.50198		0.015	0.157988	0.015	-0.0300535	0.8	2.9
0.6	0.520474	0.0411699	0.480507	0.0206972	0.557633	0.448314		0.03	0.244991	0.03	0.0239626	1.2	3.1
0.8	0.5043	0.0511869	0.468772	0.01582	0.629728	0.506464		0.045	0.0029396	0.045	0.0723849	1.8
1	0.543659	0.0759008	0.430536	0.021178	0.668972	0.462379		0.06	-0.0669336	0.06	0.0105232	3.3
1.2	0.651233	0.0682838	0.458359	0.0298663	0.805192	0.569975		0.075	0.0487262	0.075	-0.00301907
1.4	0.742924	0.0638228	0.446495	0.0272354	0.828847	0.544138		0.09	0.085256	0.09	0.0452518
1.6	0.846326	0.0301499	0.473722	0.0253391	0.896138	0.564547		0.105	0.0202321	0.105	0.121166
1.8	0.894011	0.0183589	0.495957	0.0301684	0.928629	0.621947		0.12	0.0451539	0.12	0.0782522
2	0.902951	0.0128793	0.468967	0.0172878	0.899061	0.476754		0.135	0.0420827	0.135	-0.0432058
2.2	0.925191	0.0115349	0.50735	0.0414738	0.943473	0.632705		0.15	0.0183944	0.15	0.13179
2.4	0.927334	0.0106331	0.482759	0.0276142	0.8985	0.463487		0.165	0.0260754	0.165	0.131902
2.6	0.934647	0.0135904	0.498955	0.0295412	0.881994	0.438253		0.18	0.0435115	0.18	0.200132
2.8	0.92578	0.0107024	0.514436	0.0176477	0.893825	0.513278		0.195	-0.0341378	0.195	0.158896
3	0.915745	0.0115882	0.513459	0.0137606	0.894186	0.481132		0.21	-0.109274	0.21	0.107169
3.2	0.913681	0.0113112	0.543058	0.015341	0.907078	0.562382		0.225	0.147143	0.225	0.0197353
3.4	0.892475	0.0264774	0.478936	0.0558724	0.799747	0.321225		0.24	0.0400964	0.24	0.0738836
3.6	0.912046	0.0203412	0.478013	0.0398847	0.83322	0.387878		0.255	-0.0803067	0.255	0.0715651
3.8	0.908794	0.010261	0.466367	0.0115736	0.871874	0.504211		0.27	0.0978554	0.27	0.0394017
								0.285	0.0479721	0.285	-0.0339255
								0.3	0.0452533	0.3	-0.139498
								0.315	0.180312	0.315	-0.175216
								0.33	0.288216	0.33	-0.0756646
								0.345	0.306248	0.345	-0.0714236
								0.36	0.309026	0.36	-0.0973405
								0.375	0.244918	0.375	-0.0108119
								0.39	0.309463	0.39	0.00696166
								0.405	0.311387	0.405	0.0241135
								0.42	0.324048	0.42	0.0428636
								0.435	0.424095	0.435	-0.110373
								0.45	0.340857	0.45	-0.0706056
								0.465	0.247259	0.465	-0.0800437
								0.48	0.178677	0.48	-0.147281
								0.495	0.306195	0.495	-0.0410331
								0.51	0.290268	0.51	0.0258175
								0.525	1.29027	0.525	1.02582
								0.54	1.14652	0.54	1.07486
								0.555	1.16406	0.555	1.09012
								0.57	1.03092	0.57	0.963713
								0.585	0.994371	0.585	0.905757
								0.6	1.14107	0.6	0.811562
								0.615	1.3016	0.615	0.729535
								0.63	1.1936	0.63	0.621138
								0.645	1.2639	0.645	0.591919
								0.66	1.37757	0.66	0.649834
								0.675	1.43862	0.675	0.733412
								0.69	1.22308	0.69	0.702501
								0.705	1.20315	0.705	0.676932
								0.72	1.24817	0.72	0.594231
								0.735	1.36048	0.735	0.527797
								0.75	1.18137	0.75	0.485642
								0.765	1.36697	0.765	0.48008
								0.78	1.4978	0.78	0.399899
								0.795	1.56384	0.795	0.487918
								0.81	1.50157	0.81	0.550596
								0.825	2.50157	0.825	1.5506
								0.84	2.43765	0.84	1.62132
								0.855	2.46548	0.855	1.58141
								0.87	2.33094	0.87	1.50324
								0.885	2.21019	0.885	1.53694
								0.9	2.34652	0.9	1.5366
								0.915	2.32386	0.915	1.47622
								0.93	2.22557	0.93	1.50352
								0.945	2.4286	0.945	1.36487
								0.96	2.5458	0.96	1.40318
								0.975	2.50837	0.975	1.41667
								0.99	2.68467	0.99	1.37266
								1.005	2.70756	1.005	1.31541
								1.02	2.72151	1.02	1.08842
								1.035	2.78407	1.035	0.989302
								1.05	2.78532	1.05	1.09961
								1.065	2.93503	1.065	0.995484
								1.08	2.87991	1.08	0.925218
								1.095	2.87687	1.095	0.883434
								1.11	2.89052	1.11	0.788577
								1.125	2.7555	1.125	0.698835
								1.14	2.7508	1.14	0.595071
								1.155	2.58703	1.155	0.570913
								1.17	2.50021	1.17	0.713225
								1.185	2.46093	1.185	0.695835
								1.2	2.39102	1.2	0.654344
								1.215	2.33403	1.215	0.611423
								1.23	3.33403	1.23	1.61142
								1.245	3.20133	1.245	1.54897
								1.26	3.35391	1.26	1.42411
								1.275	3.13951	1.275	1.48516
								1.29	3.09217	1.29	1.34405
								1.305	3.11636	1.305	1.27104
								1.32	3.19999	1.32	1.38089
								1.335	3.14793	1.335	1.20618
								1.35	3.16718	1.35	1.25142
								1.365	3.18812	1.365	1.19717
								1.38	3.09181	1.38	1.13392
								1.395	3.20144	1.395	1.03095
								1.41	3.23862	1.41	1.07449
								1.425	3.26212	1.425	1.0614
								1.44	3.31493	1.44	1.14545
								1.455	3.42239	1.455	0.963968
								1.47	3.50811	1.47	0.928786
								1.485	3.55074	1.485	0.879281
								1.5	3.65275	1.5	0.86027
								1.515	3.55298	1.515	0.739337
								1.53	3.49895	1.53	0.676307
								1.545	3.52149	1.545	0.58744
								1.56	3.50014	1.56	0.622456
								1.575	3.48212	1.575	0.540027
								1.59	3.44781	1.59	0.570048
								1.605	3.47106	1.605	0.510735
								1.62	3.61038	1.62	0.534967
								1.635	3.68202	1.635	0.488694
								1.65	3.76473	1.65	0.485649
								1.665	3.65678	1.665	0.391599
								1.68	3.79373	1.68	0.527445
								1.695	4.02731	1.695	0.563907
								1.71	4.05031	1.71	0.503192
								1.725	4.14359	1.725	0.388097
								1.74	4.20898	1.74	0.455891
								1.755	4.0429	1.755	0.393119
								1.77	4.05962	1.77	0.302433
								1.785	3.98958	1.785	0.352841
								1.8	3.91412	1.8	0.385093
								1.815	3.99979	1.815	0.39143
								1.83	4.99979	1.83	1.39143
								1.845	4.87426	1.845	1.35554
								1.86	4.92832	1.86	1.24692
								1.875	4.85184	1.875	1.13953
								1.89	4.80012	1.89	1.11258
								1.905	4.67483	1.905	1.07125
								1.92	4.62878	1.92	1.09611
								1.935	4.53296	1.935	1.16926
								1.95	4.39372	1.95	1.1031
								1.965	4.3888	1.965	1.15062
								1.98	4.42342	1.98	1.07715
								1.995	4.44884	1.995	1.03277
								2.01	4.51227	2.01	0.960338
								2.025	3.51227	2.025	-0.039662
								2.04	3.40913	2.04	-0.0176687
								2.055	3.4349	2.055	0.0239108
								2.07	3.35799	2.07	0.109369
								2.085	3.42783	2.085	0.132726
								2.1	3.38442	2.1	0.205297
								2.115	3.59206	2.115	0.295605
								2.13	3.65977	2.13	0.393583
								2.145	3.72423	2.145	0.370852
								2.16	3.74118	2.16	0.328875
								2.175	3.84445	2.175	0.208416
								2.19	3.92078	2.19	0.203433
								2.205	3.8847	2.205	0.291621
								2.22	3.89733	2.22	0.379236
								2.235	3.88345	2.235	0.208645
								2.25	3.98022	2.25	0.159589
								2.265	4.1447	2.265	0.0609022
								2.28	4.10241	2.28	-0.00541207
								2.295	3.98697	2.295	-0.0521643
								2.31	4.05222	2.31	-0.109399
								2.325	4.04445	2.325	0.0676058
								2.34	4.01509	2.34	0.107837
								2.355	3.97864	2.355	0.0944154
								2.37	3.90122	2.37	0.136109
								2.385	3.99208	2.385	0.096964
								2.4	4.03604	2.4	0.188424
								2.415	3.95557	2.415	0.195021
								2.43	4.02628	2.43	0.325428
								2.445	4.0075	2.445	0.34807
								2.46	4.02909	2.46	0.279777
								2.475	3.91746	2.475	0.254711
								2.49	3.82544	2.49	0.23143
								2.505	3.97183	2.505	0.278988
								2.52	3.93044	2.52	0.355681
								2.535	3.93802	2.535	0.368767
								2.55	3.82079	2.55	0.425767
								2.565	3.99331	2.565	0.306218
								2.58	4.01487	2.58	0.353627
								2.595	4.19106	2.595	0.375741
								2.61	4.26111	2.61	0.32914
								2.625	4.40998	2.625	0.41707
								2.64	4.45198	2.64	0.361943
								2.655	4.18187	2.655	0.45173
								2.67	4.29015	2.67	0.418664
								2.685	4.30137	2.685	0.496163
								2.7	4.35748	2.7	0.47015
								2.715	4.45055	2.715	0.532024
								2.73	4.44792	2.73	0.508597
								2.745	4.37376	2.745	0.380656
								2.76	4.44438	2.76	0.345626
								2.775	4.30308	2.775	0.339408
								2.79	4.38925	2.79	0.318587
								2.805	4.30136	2.805	0.218396
								2.82	4.09914	2.82	0.11994
								2.835	4.20873	2.835	0.0511216
								2.85	4.12819	2.85	0.0939771
								2.865	4.10941	2.865	0.108557
								2.88	4.11624	2.88	0.136352
								2.895	4.10506	2.895	-0.0111373
								2.91	3.98788	2.91	0.0470109
								2.925	2.98788	2.925	-0.952989
								2.94	3.08511	2.94	-0.879274
								2.955	3.12387	2.955	-0.91495
								2.97	2.98677	2.97	-0.986128
								2.985	2.95358	2.985	-0.90622
								3	2.85798	3	-0.828501
								3.015	3.00497	3.015	-0.882782
								3.03	3.15551	3.03	-0.820439
								3.045	3.20648	3.045	-0.863806
								3.06	3.12015	3.06	-0.803377
								3.075	3.05692	3.075	-0.721306
								3.09	3.07499	3.09	-0.821919
								3.105	3.32175	3.105	-0.712546
								3.12	2.32175	3.12	-1.71255
								3.135	2.45755	3.135	-1.66859
								3.15	2.36853	3.15	-1.60283
								3.165	2.50105	3.165	-1.59854
								3.18	2.60455	3.18	-1.45575
								3.195	2.80539	3.195	-1.37305
								3.21	2.88395	3.21	-1.4182
								3.225	2.84855	3.225	-1.3336
								3.24	3.01564	3.24	-1.27409
								3.255	3.07261	3.255	-1.14066
								3.27	3.04271	3.27	-0.966267
								3.285	2.9219	3.285	-0.949764
								3.3	3.00453	3.3	-0.894368
								3.315	4.00453	3.315	0.105632
								3.33	4.04494	3.33	0.181956
								3.345	4.11686	3.345	0.344764
								3.36	4.10385	3.36	0.369445
								3.375	4.19097	3.375	0.345553
								3.39	4.12204	3.39	0.44087
								3.405	4.12997	3.405	0.519212
								3.42	4.10048	3.42	0.545146
								3.435	4.20383	3.435	0.54116
								3.45	4.17413	3.45	0.446469
								3.465	4.13314	3.465	0.423941
								3.48	4.05707	3.48	0.359497
								3.495	4.20036	3.495	0.327004
								3.51	4.35061	3.51	0.467081
								3.525	4.35612	3.525	0.483498
								3.54	4.12964	3.54	0.350185
								3.555	4.06302	3.555	0.287801
								3.57	4.16775	3.57	0.25281
								3.585	4.27844	3.585	0.316915
								3.6	4.08432	3.6	0.26346
								3.615	4.06306	3.615	0.262243
								3.63	3.80859	3.63	0.193329
								3.645	3.71931	3.645	0.106704
								3.66	3.92539	3.66	0.117789
								3.675	3.95207	3.675	0.0931576
								3.69	4.29323	3.69	0.0971885
								3.705	4.17602	3.705	0.105868
								3.72	4.06494	3.72	0.113185
								3.735	4.13083	3.735	0.126675
								3.75	4.12378	3.75	0.140883
								3.765	3.98163	3.765	0.0586827
								3.78	3.87141	3.78	-0.013232
								3.795	3.9129	3.795	-0.113353
								3.81	3.95958	3.81	-0.216191

## Sheet: panel E
control_mean	control_ebar	ablation_mean	ablation_ebar	mouse_control_mean	mouse_control_ebar	mouse_ablation_mean	mouse_ablation_ebar
0.335443	0.0206182	-0.00688824	0.00487413	0.312977	0.010196	0.109154	0.0506844
0.318863	0.00981405	0.264556	0.0138444	0.317093	0.00978484	0.405697	0.0500695
0.345694	0.0206598	0.742332	0.0132302	0.36993	0.0111379	0.485149	0.0562355

## Sheet: panel F
x	fixed RNN_mean	fixed RNN_ebar	input plastic_mean	input plastic_ebar	fully plastic_mean	fully plastic_ebar		mouse_mean	mouse_ebar
ctrl	0.2296	0.00846924	0.2086	0.00954819	0.3872	0.0651168		0.255506	0.00288284
start	0.2936	0.0083599	0.2786	0.00701769	0.4114	0.0555918		0.242181	0.0079609
mid.	0.3838	0.00319249	0.3742	0.00384083	0.4472	0.0340463		0.268651	0.00686246
end	0.5026	0.00657632	0.4796	0.00406546	0.5172	0.0170444		0.339594	0.00637287
delay	0.4622	0.0320692	0.4314	0.0376262	0.4706	0.0631434		0.343118	0.00469017
full	0.553	0.00693974	0.5408	0.00866903	0.5718	0.0564435		0.430705	0.00542328

## Sheet: panel G
cue_duration	during training_mean	during training_ebar	after training_mean	after training_ebar
0.1	-0.0154776	0.00414162	-0.0956	0.0079428
0.25	-0.0339632	0.00670434	-0.0998	0.00930978
0.5	-0.0728544	0.00911541	-0.18	0.0103885
0.75	-0.10647	0.0103449	-0.2602	0.00965567
1	-0.128718	0.00954685	-0.2666	0.0210914

## Sheet: panel H
during training_mean	during training_ebar	after training_mean	after training_ebar
-0.222653	0.013592	-0.3234	0.0146795
-0.199106	0.0214948	-0.3322	0.00325454
0.0767248	0.0169675	-0.1846	0.0620687
