# Supplementary material for: Cerebellar-driven cortical dynamics can enable task acquisition, switching and consolidation
Source: Nat Commun. 2024 Dec 30;15:10913. doi: 10.1038/s41467-024-55315-6 (PMC11686095; doi:10.1038/s41467-024-55315-6)
Supplement: Supplementary file 4 — Source Data [file 41467_2024_55315_MOESM4_ESM.zip › source_data/fig2.xlsx]

## Sheet: panel A
no_feedback_1x	no_feedback_2x	no_feedback_3x	no_feedback_4x	no_feedback_5x	no_feedback_6x	readout_feedback_1x	readout_feedback_2x	readout_feedback_3x	readout_feedback_4x	readout_feedback_5x	readout_feedback_6x	cerebellar_feedback_1x	cerebellar_feedback_2x	cerebellar_feedback_3x	cerebellar_feedback_4x	cerebellar_feedback_5x	cerebellar_feedback_6x
-0.000996074	0.00658429	0.00428221	0.00101976	-0.00365564	-0.00666879	-0.000501249	0.00413352	-0.000743749	0.00156702	0.00272722	0.00187951	-0.00370725	0.00148011	-0.000542747	0.00177001	-0.00474967	-0.000601438
0.00128749	0.0514751	0.00793777	-0.031934	-0.0315484	0.0207764	0.000910345	0.0373206	0.0195716	-0.0314044	-0.0270447	0.0138746	-0.00550574	0.0580346	0.012708	-0.0472233	-0.0490949	0.0199985
0.00048492	0.104593	0.0171322	-0.0175282	-0.0641213	0.0378581	-0.00587129	0.0862046	0.0346776	-0.0540351	-0.0590327	0.0320177	-0.00756139	0.122865	0.0276106	-0.0897148	-0.103842	0.0395413
-0.00182928	0.142806	0.0498841	-0.0378568	-0.129196	0.0378485	0.00239876	0.122499	0.0521325	-0.0845353	-0.07614	0.03757	-0.00464513	0.173937	0.0539241	-0.138288	-0.145591	0.0509055
0.00719192	0.153077	0.0672042	-0.059233	-0.115545	0.0497641	0.0127951	0.138584	0.0578565	-0.0929601	-0.0935614	0.0467493	0.00156608	0.223253	0.0698602	-0.200789	-0.188448	0.0630551
0.0348729	0.114007	0.0678256	-0.0534899	-0.0922001	0.0413309	0.0264202	0.154818	0.06534	-0.0998564	-0.110749	0.0589188	0.00338332	0.281056	0.088429	-0.23728	-0.232183	0.0879533
0.0182577	0.0990799	0.034452	-0.0371011	-0.0814395	0.0269566	0.0277352	0.184638	0.0587042	-0.112111	-0.142773	0.072076	0.0108909	0.342155	0.102925	-0.282341	-0.256612	0.114639
0.00552222	0.10224	0.0146614	-0.00172992	-0.0893523	0.0292427	0.0243405	0.220038	0.0511081	-0.121055	-0.188743	0.0821531	-0.00294564	0.393363	0.112052	-0.309153	-0.308746	0.131222
0.00230012	0.0801234	-0.00419752	-0.000285117	-0.0783961	0.0299311	0.0304638	0.247244	0.0453736	-0.135125	-0.224818	0.0893927	-0.00345321	0.437721	0.133781	-0.349869	-0.349007	0.144174
-0.00864348	0.0584524	-0.0145892	0.00638363	-0.0651653	0.0306864	0.0423303	0.291364	0.0472307	-0.152296	-0.253463	0.109005	-0.00516896	0.486239	0.148625	-0.384173	-0.38314	0.154496
-0.00269251	0.0412957	0.00159331	0.00441759	-0.0515541	0.0423308	0.0613579	0.339798	0.055059	-0.179677	-0.289231	0.130382	-0.0132657	0.525844	0.167797	-0.4205	-0.423385	0.168952
-0.0215082	0.0428253	-0.00663583	0.00911134	-0.0259265	0.0549634	0.0656923	0.389977	0.0707815	-0.214177	-0.330552	0.156703	-0.00754481	0.567553	0.183842	-0.454354	-0.461154	0.186645
-0.0251025	0.0173784	-0.0135183	-0.00624402	-0.0227697	0.079743	0.0624157	0.445827	0.0903946	-0.257619	-0.388732	0.189955	0.00350635	0.631034	0.203293	-0.497105	-0.50341	0.202732
-0.0511026	-0.0108985	-0.00959229	-0.0270868	-0.0181886	0.0927019	0.0626946	0.495918	0.108447	-0.308572	-0.451798	0.230339	-0.00287469	0.690419	0.213691	-0.53373	-0.551487	0.220402
-0.0461206	-0.0261042	-0.00605093	-0.0497979	-0.0233575	0.0815261	0.0750097	0.562444	0.12259	-0.370384	-0.510119	0.264514	-0.00330911	0.743378	0.230202	-0.583036	-0.593733	0.228835
-0.0413948	-0.0310225	0.00769618	-0.0691427	-0.0148556	0.0766227	0.0844101	0.638695	0.134591	-0.431384	-0.578163	0.307091	-0.0101696	0.786254	0.248791	-0.625674	-0.634382	0.24109
-0.0229507	-0.0150764	0.00904466	-0.0779282	0.00804643	0.0509631	0.0921107	0.741133	0.156612	-0.503611	-0.661935	0.352911	-0.0199915	0.840095	0.270656	-0.669595	-0.677706	0.246914
-0.00669471	-0.0065699	0.0223676	-0.0704667	-0.00129667	0.0402671	0.111164	0.86215	0.189073	-0.587072	-0.762919	0.404472	-0.00472279	0.912526	0.298562	-0.717335	-0.712514	0.261458
-0.0127306	0.00822813	0.0495284	-0.0729668	-0.0165793	0.0298356	0.12859	0.988884	0.225801	-0.678208	-0.880048	0.470813	-0.00319065	0.969331	0.31807	-0.765033	-0.754347	0.281948
0.000646289	0.0232643	0.0559835	-0.063467	-0.0371391	-0.00267422	0.150092	1.13092	0.269312	-0.776412	-1.00025	0.536505	-0.0104211	1.0167	0.336042	-0.805111	-0.809788	0.302418

## Sheet: panel B
no_feedback_mean	no_feedback_ebar	readout feedback_mean	readout feedback_ebar	cerebellar feedback_mean	cerebellar feedback_ebar
5.86589	0.0274988	5.86676	0.0196645	5.87562	0.0249537
5.72741	0.0118634	5.74536	0.0160628	5.69773	0.0301993
5.68388	0.0194554	5.70773	0.0244858	4.96062	0.278255
5.69748	0.0320443	5.73343	0.034228	3.8548	0.292744
5.65636	0.0407073	5.68428	0.0348531	3.23029	0.36461
5.62324	0.0680981	5.65378	0.0620814	2.83964	0.324693
5.67412	0.0209299	5.70688	0.0242546	2.44916	0.327832
5.60408	0.0408229	5.62209	0.026674	2.00286	0.250405
5.58788	0.0403736	5.59987	0.0619996	1.51576	0.197714
5.54885	0.0313534	5.50228	0.0682508	1.29827	0.171521
5.62736	0.0472783	5.48242	0.160809	1.06975	0.108263
5.54693	0.0528551	5.33318	0.190742	0.955661	0.0929587
5.62194	0.0462414	5.39912	0.205495	0.868814	0.0513049
5.59288	0.0354645	5.35724	0.190382	0.750263	0.0443126
5.63494	0.041774	5.29433	0.214317	0.726984	0.0355177
5.57264	0.0265131	5.09656	0.203198	0.700414	0.0484611
5.57733	0.0382459	5.02649	0.24271	0.645881	0.0322432
5.65547	0.047003	5.08444	0.272869	0.579887	0.030948
5.62441	0.0472494	5.00598	0.261568	0.611744	0.0402876
5.70073	0.053174	4.99738	0.221804	0.556065	0.0262227
5.6699	0.049041	4.82768	0.20552	0.538274	0.0327582
5.64696	0.0543572	4.64829	0.237131	0.546788	0.034054
5.59521	0.0634735	4.59361	0.258483	0.52417	0.0302043
5.66488	0.0347164	4.60444	0.253238	0.522325	0.0305862
5.61867	0.0373084	4.50206	0.266298	0.495318	0.0274228
5.64035	0.0531074	4.47125	0.29333	0.483059	0.026149
5.68912	0.0465036	4.50969	0.270922	0.450574	0.0220969
5.61188	0.0539934	4.41448	0.292638	0.483165	0.0189601
5.60502	0.0656456	4.44358	0.285903	0.465409	0.0307874
5.61444	0.0313752	4.39491	0.264704	0.438125	0.0235777
5.64434	0.0806965	4.34083	0.313884	0.422194	0.0225697
5.56521	0.0663684	4.34701	0.255691	0.415613	0.0181249
5.65194	0.025983	4.28276	0.193293	0.415201	0.022127
5.57954	0.062726	4.13342	0.116635	0.429186	0.0207407
5.65209	0.0616268	4.11271	0.117059	0.407405	0.0194758
5.61317	0.0518665	4.05844	0.0847428	0.390321	0.0176167
5.5494	0.0252201	4.02855	0.0646302	0.384978	0.015804
5.629	0.0549931	4.08982	0.103617	0.360811	0.00988618
5.59086	0.055993	4.00737	0.108537	0.385905	0.0191553
5.6161	0.0682795	3.99513	0.11324	0.378193	0.0114491
5.68123	0.0611063	4.12592	0.0797804	0.353151	0.0175976
5.65787	0.0481914	4.06059	0.116063	0.362242	0.0115586
5.59473	0.0336429	3.95835	0.0838858	0.369788	0.0184084
5.60521	0.0428416	3.81962	0.197822	0.339128	0.0132216
5.60431	0.0565876	3.67533	0.21731	0.347536	0.0116704
5.6423	0.049384	3.70305	0.235192	0.33925	0.0101696
5.60764	0.0453274	3.70714	0.232962	0.355463	0.0128181
5.60433	0.075871	3.65153	0.24883	0.342896	0.0167884
5.68364	0.0491577	3.77246	0.237696	0.327318	0.0164372
5.61598	0.0424142	3.65336	0.235293	0.339619	0.0192958
5.59586	0.0371083	3.6406	0.242685	0.349177	0.0137433
5.63269	0.0349159	3.6898	0.271786	0.317262	0.00893717
5.61885	0.0780858	3.68594	0.258378	0.309744	0.0113823
5.61754	0.037791	3.73045	0.266363	0.337245	0.0107262
5.60833	0.0600851	3.67048	0.231036	0.310361	0.0103201
5.48915	0.0531572	3.59506	0.297579	0.323799	0.0182312
5.6005	0.0580794	3.66178	0.247878	0.309539	0.0123033
5.53964	0.0378671	3.58377	0.268978	0.321875	0.0168289
5.5813	0.0494074	3.55731	0.264211	0.293752	0.0134635
5.52592	0.0421419	3.54399	0.283189	0.294112	0.00777167
5.56633	0.0594195	3.62954	0.291707	0.315248	0.00925847
5.65892	0.0523041	3.66501	0.328707	0.29227	0.0100733
5.60962	0.0500841	3.60089	0.305404	0.291633	0.00869734
5.62178	0.074646	3.64127	0.276934	0.292987	0.012338
5.62919	0.0392085	3.58346	0.263635	0.287633	0.00996633
5.5694	0.0564945	3.57054	0.309478	0.293063	0.0033142
5.61014	0.0583687	3.61595	0.294351	0.284609	0.0168911
5.63726	0.0270198	3.56512	0.271584	0.288408	0.011848
5.58874	0.0545837	3.54707	0.308932	0.280006	0.00693684
5.57715	0.0573929	3.52995	0.316081	0.285303	0.0116121
5.58818	0.0647708	3.61113	0.329752	0.268437	0.00365333
5.59661	0.0783527	3.59589	0.322153	0.298227	0.00238379
5.64628	0.0524759	3.49089	0.322283	0.264618	0.0147012
5.55061	0.055798	3.54642	0.322449	0.260307	0.0122019
5.55603	0.042543	3.51973	0.279776	0.265998	0.00977408
5.56537	0.0372229	3.44989	0.313817	0.263664	0.0131129
5.58824	0.0447479	3.43478	0.290181	0.26579	0.0154149
5.60131	0.0635487	3.53694	0.305561	0.260271	0.0123249
5.58632	0.0554496	3.48401	0.335114	0.254914	0.00881257
5.6621	0.0615173	3.53822	0.322048	0.247628	0.0103324
5.56014	0.0436154	3.43408	0.28521	0.251261	0.013323
5.59917	0.0346328	3.4074	0.330066	0.267991	0.0132102
5.57791	0.0460153	3.403	0.326557	0.248678	0.00757907
5.62606	0.0627205	3.24376	0.308102	0.262749	0.0150279
5.62018	0.0759993	3.26026	0.331595	0.237848	0.00898751
5.55388	0.0481436	3.2452	0.339505	0.258781	0.00849454
5.67252	0.0470914	3.28092	0.369992	0.24809	0.0095746
5.65805	0.0415849	3.18811	0.321216	0.25082	0.00776538
5.54956	0.0724698	3.13798	0.338117	0.245555	0.00738254
5.63684	0.0434807	3.18288	0.347789	0.246101	0.0106017
5.6017	0.0286595	3.18999	0.32948	0.256601	0.00892952
5.57897	0.0475039	3.01629	0.273304	0.238971	0.010005
5.5751	0.0731417	3.03864	0.322256	0.243648	0.00891064
5.5692	0.0393485	3.01057	0.288323	0.245085	0.00489139
5.60398	0.0510811	2.97491	0.288677	0.236624	0.0107885
5.5493	0.0340743	2.97707	0.297942	0.254388	0.00827
5.60357	0.0465586	2.92719	0.299948	0.2346	0.0119328
5.56701	0.0577858	2.87906	0.287122	0.233543	0.00312918
5.52759	0.0715227	2.86097	0.290748	0.237863	0.00517261
5.5063	0.0513567	2.75219	0.270054	0.237103	0.0110291
5.55741	0.0621128	2.77241	0.290138	0.226329	0.00926373
5.53566	0.0705928	2.73177	0.28644	0.226232	0.00595109
5.48347	0.0473299	2.69463	0.287491	0.255245	0.0183288
5.50794	0.040443	2.7443	0.304337	0.231451	0.00682894
5.55587	0.0675097	2.69121	0.319892	0.237289	0.00473437
5.56176	0.0594354	2.70787	0.300878	0.222154	0.00836671
5.60092	0.0771753	2.73964	0.30127	0.241611	0.00629493
5.60997	0.0505127	2.70584	0.299821	0.23488	0.00534704
5.55868	0.0375443	2.69797	0.308243	0.227135	0.00798639
5.62491	0.0656711	2.70217	0.308133	0.222168	0.00560855
5.58267	0.0424195	2.65935	0.31596	0.232417	0.00391347
5.63373	0.0663892	2.65427	0.31751	0.216619	0.0111602
5.55175	0.0535228	2.60462	0.304803	0.230848	0.00945857
5.57265	0.0560878	2.6793	0.315566	0.23051	0.00741998
5.56974	0.0390603	2.63884	0.339514	0.232133	0.0153457
5.54371	0.0425359	2.67991	0.354565	0.208209	0.0083484
5.55953	0.0716895	2.58925	0.320861	0.221515	0.00924937
5.55118	0.0525891	2.6747	0.340497	0.216044	0.00838048
5.6354	0.0493051	2.64447	0.335382	0.215916	0.00598726
5.56535	0.0689338	2.59912	0.298976	0.217135	0.00536433
5.61494	0.0524459	2.66359	0.344555	0.211104	0.00729927
5.56749	0.0869066	2.67713	0.321025	0.22355	0.00461062
5.5729	0.0663769	2.62918	0.338447	0.212024	0.00840816
5.57658	0.0361704	2.61238	0.329488	0.211297	0.00834377
5.55014	0.0487696	2.5979	0.313027	0.225896	0.0050055
5.51634	0.0848515	2.57647	0.309961	0.217032	0.00943685
5.60005	0.0410129	2.6104	0.322755	0.209338	0.0079063
5.58911	0.0785537	2.60059	0.335726	0.211209	0.00620098
5.61331	0.0847462	2.63191	0.336582	0.208954	0.00962643
5.5654	0.0566227	2.62064	0.358508	0.214531	0.0110829
5.54311	0.0452981	2.57464	0.335249	0.212816	0.00751917
5.60962	0.0465885	2.61008	0.347602	0.219864	0.0061552
5.5825	0.0551006	2.501	0.331492	0.208412	0.0089961
5.57496	0.0375658	2.52882	0.339109	0.217014	0.0136627
5.57597	0.0184347	2.57733	0.359912	0.213834	0.00802365
5.61755	0.049874	2.57686	0.345543	0.22191	0.0116629
5.60211	0.0550959	2.55549	0.338212	0.214092	0.00723811
5.53499	0.0780663	2.59606	0.335755	0.226825	0.0077065
5.55789	0.0488151	2.53201	0.325278	0.205411	0.00546619
5.58814	0.059166	2.48664	0.347659	0.215994	0.0123708
5.60532	0.062933	2.53559	0.347612	0.205308	0.00369571
5.56063	0.0517537	2.53436	0.316796	0.204812	0.00484456
5.60446	0.011564	2.56165	0.353997	0.199207	0.0050373
5.58064	0.070083	2.46425	0.336804	0.21049	0.00669582
5.63056	0.0841309	2.5184	0.346385	0.207801	0.00719718
5.59615	0.0499819	2.51872	0.363211	0.205555	0.0123092
5.53711	0.0456556	2.47728	0.357631	0.198158	0.00415781
5.58463	0.0367519	2.45946	0.333204	0.200509	0.00720636
5.5652	0.0481786	2.52873	0.352711	0.208964	0.011566
5.55782	0.0726176	2.57883	0.327041	0.213925	0.00763584
5.59247	0.0261302	2.6031	0.348584	0.210482	0.0117833
5.51616	0.0462954	2.50425	0.359781	0.204689	0.0068036
5.5859	0.0553235	2.51232	0.345025	0.207071	0.00501851
5.5578	0.039544	2.59137	0.345587	0.204075	0.00955727
5.53765	0.072133	2.4479	0.357439	0.209682	0.00455103
5.57505	0.0506696	2.55419	0.365118	0.200956	0.0073331
5.58482	0.0488141	2.484	0.362591	0.208033	0.00999294
5.57897	0.0280761	2.55557	0.38191	0.209994	0.00755437
5.52876	0.0624922	2.51182	0.354569	0.208659	0.00985963
5.54477	0.0667495	2.52561	0.342145	0.212171	0.00645323
5.56315	0.0544545	2.56554	0.357857	0.203838	0.0032819
5.53746	0.049467	2.51388	0.347576	0.19803	0.00869099
5.52977	0.079167	2.5846	0.343357	0.206924	0.00917171
5.5067	0.0353969	2.57593	0.369075	0.211491	0.00742653
5.58908	0.0969149	2.49706	0.342076	0.196667	0.0103085
5.58857	0.046011	2.52633	0.371583	0.202672	0.0073686
5.49566	0.0815262	2.47649	0.323606	0.201512	0.00549847
5.56108	0.0434687	2.48768	0.34302	0.196088	0.00240524
5.56254	0.0505326	2.53989	0.344976	0.204859	0.00623788
5.54089	0.0410831	2.42699	0.369633	0.191906	0.00895162
5.63651	0.04187	2.50101	0.328823	0.196807	0.0113212
5.52643	0.0622503	2.48582	0.338122	0.202766	0.00790634
5.56603	0.0520258	2.50234	0.327347	0.19427	0.00717993
5.51673	0.0726778	2.47293	0.354831	0.199679	0.00841007
5.63114	0.0309816	2.55844	0.378211	0.187494	0.00529194
5.56867	0.0759687	2.46015	0.359078	0.195074	0.00487251
5.58834	0.0598128	2.5036	0.366885	0.201903	0.00941517
5.50394	0.0528385	2.53415	0.363126	0.194813	0.00920447
5.57158	0.062246	2.50133	0.365013	0.204965	0.0114444
5.56686	0.0678255	2.43506	0.353589	0.190654	0.00951813
5.57432	0.0906919	2.49121	0.36282	0.202921	0.0138437
5.51313	0.0491104	2.44414	0.333014	0.196868	0.00986059
5.62009	0.0535017	2.51399	0.357458	0.196689	0.00691831
5.57252	0.048576	2.56118	0.337453	0.201135	0.00851737
5.50697	0.0303807	2.47372	0.362048	0.201274	0.00286483
5.55319	0.0777109	2.41998	0.351731	0.204458	0.00688407
5.68632	0.0607857	2.48731	0.369976	0.196103	0.00987798
5.58911	0.0436664	2.47948	0.338242	0.194882	0.00539175
5.58387	0.0477641	2.46447	0.360546	0.200284	0.0100244
5.58126	0.0542849	2.43699	0.376444	0.188224	0.00613538
5.62648	0.069146	2.43849	0.354164	0.191129	0.0103944
5.62919	0.0620784	2.52196	0.354443	0.193421	0.0056109
5.58354	0.0401325	2.49266	0.340696	0.188603	0.00446524
5.61917	0.0592848	2.51749	0.346554	0.193888	0.0116434
5.52474	0.0676785	2.37028	0.330538	0.201562	0.00935517
5.57285	0.0399141	2.47284	0.366167	0.194434	0.00366074
5.54964	0.0728467	2.41807	0.350587	0.182671	0.0108338
5.51986	0.074356	2.47951	0.356436	0.192627	0.00943504
5.57959	0.0648053	2.48906	0.363992	0.198687	0.00344345
5.55666	0.0830002	2.50111	0.332551	0.212583	0.00616007
5.59491	0.0610664	2.46644	0.33766	0.183696	0.00589486
5.53058	0.0476976	2.43949	0.363732	0.195491	0.0100288
5.5832	0.0840068	2.41253	0.336461	0.201635	0.00780424
5.59623	0.0880951	2.44784	0.350347	0.184783	0.00648651
5.63401	0.0574021	2.55867	0.375537	0.194848	0.00679406
5.59345	0.0676044	2.48018	0.348244	0.184091	0.00615123
5.56873	0.041124	2.48188	0.337038	0.210605	0.0067336
5.58527	0.0623079	2.44736	0.349924	0.190294	0.00568521
5.5648	0.0584665	2.44309	0.352631	0.19112	0.0052029
5.54769	0.0461418	2.40734	0.365359	0.192311	0.00990927
5.59179	0.0403906	2.44858	0.401821	0.188181	0.00893729
5.59948	0.0662518	2.45389	0.385376	0.18169	0.00717814
5.5615	0.0450543	2.47143	0.349434	0.202771	0.00732326
5.52713	0.0583284	2.46553	0.362574	0.182839	0.00898875
5.62523	0.0668679	2.46385	0.361158	0.190289	0.00413705
5.63715	0.0535241	2.47042	0.354533	0.188828	0.00528692
5.47585	0.0498435	2.39889	0.33235	0.189201	0.0102737
5.53695	0.0452901	2.55389	0.328032	0.180786	0.00772656
5.59063	0.0719856	2.40793	0.343858	0.191899	0.005728
5.53896	0.0543186	2.48017	0.372805	0.191903	0.00605551
5.59492	0.0683883	2.43703	0.376316	0.192984	0.0079311
5.52673	0.0807209	2.42761	0.325317	0.183144	0.00390794
5.55282	0.0856865	2.45773	0.30492	0.186246	0.0021104
5.47584	0.0581214	2.45543	0.350755	0.187049	0.00662144
5.603	0.0543417	2.46423	0.360435	0.199074	0.00517892
5.59485	0.0554677	2.42264	0.380731	0.176859	0.00579688
5.56371	0.0584745	2.45567	0.357821	0.175673	0.0060451
5.63283	0.0539163	2.42468	0.367752	0.175048	0.00909127
5.58321	0.0402325	2.39689	0.357091	0.184216	0.00966062
5.57139	0.0218573	2.45771	0.375863	0.189401	0.0106607
5.56228	0.081535	2.39493	0.338367	0.174018	0.00578822
5.62679	0.0592459	2.39606	0.375074	0.18448	0.0063273
5.51152	0.0597985	2.41672	0.332647	0.186129	0.00537679
5.52089	0.058004	2.42591	0.344491	0.176651	0.00689703
5.52432	0.0716397	2.42701	0.340806	0.193853	0.00744431
5.59183	0.0413759	2.45792	0.33873	0.196721	0.0100449
5.55001	0.0567335	2.50594	0.375237	0.187111	0.00809764
5.56935	0.0514878	2.49743	0.389683	0.184265	0.00694446
5.59207	0.0769252	2.42974	0.344577	0.182218	0.00463482
5.57261	0.0472744	2.47636	0.379988	0.18693	0.0075377
5.53615	0.041618	2.44935	0.346493	0.186428	0.00633312
5.49132	0.0723406	2.43231	0.335538	0.188476	0.00637419
5.56162	0.063655	2.46721	0.346381	0.185969	0.00830195
5.5099	0.0720931	2.47231	0.345755	0.183114	0.00572427
5.56904	0.0345794	2.49822	0.356794	0.182431	0.00432251
5.61193	0.0392141	2.45723	0.377426	0.172085	0.00409751
5.49791	0.0351148	2.40247	0.349953	0.178211	0.00703685
5.59092	0.0476358	2.45405	0.357425	0.181145	0.00396117
5.50888	0.0524431	2.35661	0.330944	0.180886	0.00942761
5.58683	0.0732938	2.4297	0.33829	0.170992	0.00358029

## Sheet: panel C
no_feedback_fixed_RNN_mean	no_feedback_fixed_RNN_ebar	cerebellar feedback_fixed_RNN_mean	cerebellar feedback_fixed_RNN_ebar	no_feedback_input_plastic_mean	no_feedback_input_plastic_ebar	cerebellar feedback_input_plastic_mean	cerebellar feedback_input_plastic_ebar	no_feedback_fully_plastic_mean	no_feedback_fully_plastic_ebar	cerebellar feedback_fully_plastic_mean	cerebellar feedback_fully_plastic_ebar
5.65925	0.0161636	0.491633	0.0113791	5.66867	0.0159449	0.29389	0.00931535	3.20997	0.134457	0.642644	0.0389493
5.58571	0.045174	0.389957	0.00717379	5.58359	0.0531076	0.242657	0.00681803	2.84779	0.251768	0.510436	0.0328633
2.95996	0.256601	0.2132	0.0118771	3.51673	0.216551	0.176762	0.0182308	0.230861	0.0492688	0.127906	0.0368832
0.736761	0.0391572	0.404093	0.0370755	0.964531	0.0691192	0.0927583	0.0063683	0.017467	0.000368381	0.0220741	0.00121082

## Sheet: panel D
#GCs/tau
	1.53881	0.851219	0.539725	0.389957	0.315269	0.276412
	4.45447	3.84515	3.14054	2.55918	2.12014	1.79467
	5.25561	4.86292	4.52409	4.15922	3.8065	3.49395

## Sheet: panel E
t0	cereb_to_cortex_mean	cereb_to_cortex_ebar	cortex_to_cortex_mean
-0.5	0.323867	0.00291927	0.430738
-0.45	0.28038	0.00255824	0.38852
-0.4	0.236906	0.00217761	0.346801
-0.35	0.193321	0.00178767	0.305354
-0.3	0.149567	0.0014122	0.26398
-0.25	0.10554	0.00108831	0.222369
-0.2	0.0618747	0.000793511	0.180243
-0.15	0.0296558	0.000635589	0.137202
-0.1	0.0447619	0.000407791	0.0934521
-0.05	0.0881206	0.000430322	0.0484348
0	0.134049	0.000640564	0
0.05	0.179965	0.000910787	0.0484348
0.1	0.22548	0.00120506	0.0934521
0.15	0.270676	0.0015043	0.137202
0.2	0.315556	0.00180731	0.180243
0.25	0.360227	0.00214399	0.222369
0.3	0.404877	0.00249755	0.26398
0.35	0.449654	0.00290171	0.305354
0.4	0.494731	0.00329409	0.346801
0.45	0.540242	0.00365779	0.38852
0.5	0.586358	0.00400691	0.430738

## Sheet: panel F
t	tau=0_pc1_inp1	tau=0_pc1_inp2	tau=0_pc1_inp3	tau=0_pc1_inp4	tau=0_pc1_inp5	tau=0_pc1_inp6	tau=0_pc2_inp1	tau=0_pc2_inp2	tau=0_pc2_inp3	tau=0_pc2_inp4	tau=0_pc2_inp5	tau=0_pc2_inp6	tau=5_pc1_inp1	tau=5_pc1_inp2	tau=5_pc1_inp3	tau=5_pc1_inp4	tau=5_pc1_inp5	tau=5_pc1_inp6	tau=5_pc2_inp1	tau=5_pc2_inp2	tau=5_pc2_inp3	tau=5_pc2_inp4	tau=5_pc2_inp5	tau=5_pc2_inp6
0.05	-1.49301	-1.16132	-1.03446	-1.13657	-0.716639	-1.21958	-0.36737	-0.166278	-0.237383	-0.0912343	-0.0352341	-0.218965	0.0472672	0.178398	0.0914781	0.181454	0.111485	0.127738	0.213419	0.343469	0.341282	0.0361435	-0.0858114	0.247037
0.1	-0.0235697	-0.00251603	0.0648245	0.0452298	0.00892938	-0.148189	0.091428	0.0957045	0.0641755	0.0591339	0.0235435	0.0559319	0.0172638	0.148784	0.0278343	-0.0497542	0.115799	0.0444997	0.0489212	0.0612062	0.0400734	0.1081	0.00634149	-0.14004
0.15	0.0703353	-0.0532377	0.136835	-0.0743393	-0.0725142	0.0108925	-0.0101184	-0.00132847	-0.0386932	-0.135784	0.0908833	-0.0540458	-0.122779	0.125617	-0.0891116	-0.259807	0.224915	-0.100327	0.0147727	0.0777807	0.0011078	0.0815897	-0.150274	-0.19411
0.2	0.112158	0.0286315	0.103857	0.0833218	0.0272067	0.118415	-0.0186144	0.0821592	0.0393481	-0.0724645	0.103458	-0.0454098	-0.125793	0.199787	-0.00784241	-0.273194	0.233326	-0.120613	0.129898	0.0803245	0.0341189	-0.0592493	-0.16811	-0.251939
0.25	0.10994	-0.0249911	0.179273	0.194979	0.0440183	0.0796287	-0.0271167	0.0550104	0.0598716	-0.0568794	0.0990737	-0.00891111	-0.133031	0.208947	0.00707837	-0.287563	0.252749	-0.0524709	0.183839	0.183427	0.0691717	-0.0453635	-0.111252	-0.179389
0.3	0.152949	0.0760534	0.0101804	0.0375095	0.0819425	0.0722506	-0.0436173	0.059433	0.03558	-0.126113	0.111955	0.0231589	-0.153995	0.201711	0.03308	-0.323294	0.253059	-0.0165466	0.222989	0.200089	0.0948631	-0.0158019	-0.221791	-0.198372
0.35	0.121184	0.0240397	0.103748	0.0139672	-0.00959656	0.123087	-0.00777498	0.049627	0.0523607	-0.0622116	0.107148	-0.0107653	-0.132786	0.21725	0.0319698	-0.282473	0.298813	-0.0680106	0.17868	0.191756	0.110515	-0.0331439	-0.191047	-0.273698
0.4	0.256207	0.092989	0.0114559	0.112275	-0.180405	0.103283	-0.0369591	0.115859	0.0436672	-0.12706	0.11585	0.0338277	-0.193005	0.282339	0.0324654	-0.385775	0.359839	-0.0195466	0.211587	0.213166	0.0562223	-0.0704676	-0.197192	-0.281992
0.45	0.106305	-0.0269988	0.183374	0.114758	0.0591032	0.108077	-0.114697	0.110028	0.0857893	-0.159191	0.232876	0.0356592	-0.22345	0.30963	0.029213	-0.433861	0.41767	-0.0377884	0.303217	0.224836	0.0714789	-0.086118	-0.257186	-0.349413
0.5	0.06056	-0.0555975	0.0879895	0.0897541	0.0368827	0.0314959	-0.166373	0.169858	0.084071	-0.145899	0.194053	-0.00944266	-0.280927	0.384739	0.0514372	-0.41961	0.406902	-0.0658595	0.289911	0.298748	0.0735397	-0.0257399	-0.2792	-0.305919
0.55	0.0255373	-0.0856104	-0.0862705	0.17601	0.0272679	0.00884823	-0.128011	0.153197	0.0680834	-0.175817	0.279992	0.029298	-0.225692	0.373054	0.0777058	-0.495815	0.506176	-0.0556706	0.372919	0.27543	0.154054	-0.0759332	-0.264949	-0.401101
0.6	0.0462275	-0.12644	0.136968	0.124413	-0.0424115	-0.0243715	-0.164213	0.146533	0.0876819	-0.184643	0.362637	0.0504515	-0.281162	0.386647	0.0151464	-0.509105	0.597588	-0.0390233	0.322404	0.322575	0.0582148	-0.0601853	-0.309758	-0.432599
0.65	0.0666389	-0.0284546	0.0492049	0.0693617	-0.121288	0.00432718	-0.195343	0.2278	0.0283502	-0.262251	0.332473	0.0761296	-0.311901	0.440619	-0.0165098	-0.582931	0.601886	-0.0475449	0.394389	0.290708	0.0813692	-0.0303679	-0.280834	-0.532092
0.7	0.100736	-0.15475	-0.0126679	0.0790801	0.0630612	0.0628883	-0.19459	0.211906	0.0695818	-0.307125	0.494623	0.0886565	-0.324862	0.478602	0.0217022	-0.661087	0.695146	-0.0570715	0.399965	0.388593	0.0670967	-0.099241	-0.370157	-0.559387
0.75	0.0229388	-0.0273831	0.0856779	0.165628	-0.0771325	0.13579	-0.216866	0.257464	0.121371	-0.328359	0.476227	0.160552	-0.311013	0.492724	0.039403	-0.709023	0.722994	-0.0430291	0.502113	0.406712	0.0674242	-0.0611836	-0.35898	-0.609393
0.8	-0.0498214	-0.120637	0.0213102	0.148899	-0.0438512	-0.0154969	-0.291082	0.25798	0.0676653	-0.361826	0.521887	0.159412	-0.361386	0.536162	-0.0045115	-0.747113	0.748112	-0.0325492	0.519125	0.478185	0.0621441	-0.075939	-0.412427	-0.595048
0.85	0.118708	-0.0970836	-0.00464175	0.210789	0.00815421	-0.0165065	-0.294893	0.300418	0.0560749	-0.413318	0.638188	0.15493	-0.397725	0.573657	-0.0156858	-0.812604	0.840234	-0.0749119	0.556916	0.480445	0.0916073	-0.0576897	-0.468007	-0.645051
0.9	0.153233	0.0143262	0.0564476	0.215804	-0.0323253	-0.039178	-0.330515	0.372482	0.13851	-0.504855	0.592427	0.100019	-0.427775	0.616536	0.0253593	-0.88497	0.828287	-0.162283	0.60552	0.486829	0.0933809	-0.0553229	-0.41831	-0.702527
0.95	0.138592	0.0438984	0.0405926	0.239152	0.093293	-0.00113915	-0.339331	0.401308	0.169099	-0.569454	0.669969	0.133249	-0.405466	0.641984	0.0396712	-0.936609	0.858339	-0.172086	0.683628	0.495923	0.103591	-0.0499136	-0.510831	-0.768766
1	0.303927	-0.136522	0.0580966	0.235996	-0.15515	0.0951613	-0.383537	0.421358	0.15166	-0.622147	0.667751	0.215176	-0.463962	0.721708	0.0125264	-0.966788	0.929685	-0.13387	0.735618	0.598133	0.137191	-0.0614673	-0.446373	-0.805121

## Sheet: panel G
cereb_window	mean	ebar
0	0.0369863	0.00335088
50	0.046839	0.00427102
100	0.0662616	0.00614638
150	0.0877845	0.00592857
200	0.104599	0.00593418
250	0.124751	0.00676713

## Sheet: panel H + I
t	control_1x	control_1y	control_2x	control_2y	control_3x	control_3y	control_4x	control_4y	control_5x	control_5y	control_6x	control_6y	abl1-6_1x	abl1-6_1y	abl1-6_2x	abl1-6_2y	abl1-6_3x	abl1-6_3y	abl1-6_4x	abl1-6_4y	abl1-6_5x	abl1-6_5y	abl1-6_6x	abl1-6_6y	abl8-13_1x	abl8-13_1y	abl8-13_2x	abl8-13_2y	abl8-13_3x	abl8-13_3y	abl8-13_4x	abl8-13_4y	abl8-13_5x	abl8-13_5y	abl8-13_6x	abl8-13_6y	abl15-20_1x	abl15-20_1y	abl15-20_2x	abl15-20_2y	abl15-20_3x	abl15-20_3y	abl15-20_4x	abl15-20_4y	abl15-20_5x	abl15-20_5y	abl15-20_6x	abl15-20_6y
0.05	0.0109836	-0.000707573	-0.0066352	0.000762352	-0.00530411	-0.00307985	-0.000756578	0.00161866	0.00819881	-0.00263718	-0.00378625	-0.0105458	0.0109836	-0.000707573	-0.0066352	0.000762352	-0.00530411	-0.00307985	-0.000756578	0.00161866	0.00819881	-0.00263718	-0.00378625	-0.0105458	0.0109836	-0.000707573	-0.0066352	0.000762352	-0.00530411	-0.00307985	-0.000756578	0.00161866	0.00819881	-0.00263718	-0.00378625	-0.0105458	0.0109836	-0.000707573	-0.0066352	0.000762352	-0.00530411	-0.00307985	-0.000756578	0.00161866	0.00819881	-0.00263718	-0.00378625	-0.0105458
0.1	-0.0818013	0.0208325	-0.0576922	-0.0416844	-0.0237229	-0.00947221	0.00846626	0.0596629	0.0409145	-0.0498188	0.0912747	0.0164378	0.00373404	-0.00698653	0.0145359	0.0144075	-0.0163608	-0.0136473	-0.00622935	-0.00693483	-0.004891	0.000481789	0.0148168	-0.00473169	-0.0818013	0.0208325	-0.0576922	-0.0416844	-0.0237229	-0.00947221	0.00846626	0.0596629	0.0409145	-0.0498188	0.0912747	0.0164378	-0.0818013	0.0208325	-0.0576922	-0.0416844	-0.0237229	-0.00947221	0.00846626	0.0596629	0.0409145	-0.0498188	0.0912747	0.0164378
0.15	-0.146171	0.0482905	-0.0905003	-0.114864	-0.00424398	-0.0234997	-0.00344931	0.111446	0.071887	-0.0867957	0.140689	0.0440916	-0.00137751	-0.00249975	0.0147088	-0.00393037	0.00656666	-0.0249694	-0.00589307	-0.0172848	-0.016859	0.0130781	0.0113793	-0.00604326	-0.146171	0.0482905	-0.0905003	-0.114864	-0.00424398	-0.0234997	-0.00344931	0.111446	0.071887	-0.0867957	0.140689	0.0440916	-0.146171	0.0482905	-0.0905003	-0.114864	-0.00424398	-0.0234997	-0.00344931	0.111446	0.071887	-0.0867957	0.140689	0.0440916
0.2	-0.189299	0.0626333	-0.0931223	-0.173865	-0.0108208	-0.0128282	0.0226456	0.170359	0.117624	-0.12801	0.163993	0.0560758	-0.0106639	-0.0172151	0.0373555	-0.0111064	0.0026163	-0.00359754	0.00690259	-0.0182113	0.000519886	0.00933417	0.0149751	-0.0109099	-0.189299	0.0626333	-0.0931223	-0.173865	-0.0108208	-0.0128282	0.0226456	0.170359	0.117624	-0.12801	0.163993	0.0560758	-0.189299	0.0626333	-0.0931223	-0.173865	-0.0108208	-0.0128282	0.0226456	0.170359	0.117624	-0.12801	0.163993	0.0560758
0.25	-0.239345	0.104642	-0.152638	-0.209604	-0.00945936	0.00204308	0.0210806	0.224324	0.133761	-0.180828	0.213387	0.0704388	-0.019305	-0.00202584	0.011045	0.00269411	-0.0151144	0.00626225	-0.00352668	-0.0218023	-0.021276	0.0119329	0.0240789	-0.010059	-0.239345	0.104642	-0.152638	-0.209604	-0.00945936	0.00204308	0.0210806	0.224324	0.133761	-0.180828	0.213387	0.0704388	-0.239345	0.104642	-0.152638	-0.209604	-0.00945936	0.00204308	0.0210806	0.224324	0.133761	-0.180828	0.213387	0.0704388
0.3	-0.254709	0.130592	-0.187184	-0.252564	0.0209915	-0.0138751	0.000352708	0.292551	0.187561	-0.224932	0.249394	0.0943138	0.0115932	0.00738352	0.000342718	-0.0086968	0.0131017	-0.0107179	-0.0161951	0.00416513	0.00259063	0.00613868	0.0113938	-0.0148245	-0.254709	0.130592	-0.187184	-0.252564	0.0209915	-0.0138751	0.000352708	0.292551	0.187561	-0.224932	0.249394	0.0943138	-0.254709	0.130592	-0.187184	-0.252564	0.0209915	-0.0138751	0.000352708	0.292551	0.187561	-0.224932	0.249394	0.0943138
0.35	-0.306046	0.1622	-0.222292	-0.275933	0.0332163	-0.00742514	0.0141408	0.323694	0.22915	-0.265139	0.293376	0.123345	0.0160491	0.0122162	0.00179775	-0.00149564	0.0232461	-0.00488435	-0.00240402	-0.00617962	0.0335672	0.0119374	0.0169374	-0.0172888	-0.306046	0.1622	-0.222292	-0.275933	0.0332163	-0.00742514	0.0141408	0.323694	0.22915	-0.265139	0.293376	0.123345	-0.306046	0.1622	-0.222292	-0.275933	0.0332163	-0.00742514	0.0141408	0.323694	0.22915	-0.265139	0.293376	0.123345
0.4	-0.354212	0.177356	-0.264297	-0.299616	0.0305923	0.00765071	0.00534031	0.348694	0.230907	-0.294236	0.33049	0.151604	0.0244965	0.00505477	-0.0210422	0.00611362	0.0192562	0.0104839	-0.0148339	-0.0271935	0.0221333	0.0152419	0.0059654	-0.00625989	-0.130014	0.0767377	-0.0770382	-0.139922	0.00427408	0.00154818	-0.0133624	0.167509	0.0993897	-0.142446	0.09823	0.0800507	-0.354212	0.177356	-0.264297	-0.299616	0.0305923	0.00765071	0.00534031	0.348694	0.230907	-0.294236	0.33049	0.151604
0.45	-0.425296	0.203246	-0.306931	-0.343342	0.039956	0.0248418	-0.00506628	0.393923	0.237804	-0.33781	0.388301	0.172234	-0.00312281	0.0106213	-0.0357751	-0.00529048	0.0280948	0.027617	-0.0283707	-0.0259901	0.00923575	0.00153358	0.00548789	0.00159539	-0.0440798	0.0450993	-0.0412252	-0.073143	-0.00493688	0.0126092	0.00416416	0.0907658	0.00918324	-0.084275	0.0396929	0.041411	-0.425296	0.203246	-0.306931	-0.343342	0.039956	0.0248418	-0.00506628	0.393923	0.237804	-0.33781	0.388301	0.172234
0.5	-0.491177	0.200152	-0.327485	-0.393081	0.0490435	0.0263565	0.0210489	0.438698	0.258972	-0.366876	0.394615	0.182847	-0.0115731	-0.00877355	-0.0372844	-0.0225616	0.035656	0.0288135	-0.0215992	-0.0227416	0.0028838	0.00740524	-0.0251965	0.00358488	-0.014311	0.0130365	-0.0197063	-0.0405325	-0.000254133	0.0134417	0.0179072	0.04746	-0.0100613	-0.0412643	-0.0142771	0.0151686	-0.491177	0.200152	-0.327485	-0.393081	0.0490435	0.0263565	0.0210489	0.438698	0.258972	-0.366876	0.394615	0.182847
0.55	-0.521673	0.215929	-0.336903	-0.427917	0.0611131	0.00787902	0.0057033	0.48928	0.280904	-0.391614	0.420712	0.189642	-0.0113592	-0.0168766	-0.0362894	-0.0272186	0.0464572	0.00995162	-0.0378355	-0.0276182	0.0115623	0.0111914	-0.0492635	0.00199749	-0.000455872	0.0175702	-0.0105471	-0.0137368	-0.00260946	-0.00418682	-0.00946748	0.0313033	-0.0035554	-0.0244691	-0.0163129	-0.000557291	-0.521673	0.215929	-0.336903	-0.427917	0.0611131	0.00787902	0.0057033	0.48928	0.280904	-0.391614	0.420712	0.189642
0.6	-0.562686	0.217835	-0.34994	-0.477243	0.0342399	-0.00883919	0.0338176	0.525333	0.319845	-0.419694	0.461639	0.20398	0.00190084	-0.037507	-0.0358743	-0.0367094	0.0188621	-0.00723469	-0.0166283	-0.0429375	0.019841	0.0308403	-0.0628381	0.00177215	0.00164587	0.00473396	-0.0261894	-0.00678572	-0.00340526	-0.0023644	0.00764778	0.00927703	0.0106319	-0.00924455	-0.0096911	-0.00281445	-0.562686	0.217835	-0.34994	-0.477243	0.0342399	-0.00883919	0.0338176	0.525333	0.319845	-0.419694	0.461639	0.20398
0.65	-0.618288	0.229477	-0.379165	-0.514525	0.0456289	-0.0302185	0.0385731	0.573004	0.342711	-0.449374	0.509089	0.217101	0.00919446	-0.0404823	-0.0437752	-0.039163	0.029621	-0.029994	-0.0159793	-0.0681608	0.025546	0.0414095	-0.0648173	0.0014679	0.000373605	0.00417742	-0.0210553	0.00769763	0.000936253	-0.0147782	0.00772216	-0.00783997	-0.00108261	-0.000470569	-0.00174399	-4.39629e-05	-0.618288	0.229477	-0.379165	-0.514525	0.0456289	-0.0302185	0.0385731	0.573004	0.342711	-0.449374	0.509089	0.217101
0.7	-0.664626	0.244118	-0.377831	-0.559971	0.038932	-0.0333262	0.0374785	0.625195	0.396337	-0.491498	0.558142	0.214208	0.0105704	-0.0414298	-0.0247545	-0.0481836	0.0216156	-0.033817	-0.00755231	-0.0875208	0.0434472	0.0334707	-0.0674933	-0.0181599	-0.00503923	0.00180813	-0.00157609	0.00865422	-0.011246	-0.0140447	0.0158779	-0.023065	0.0100846	-0.0131319	-0.00249641	-0.0175116	-0.664626	0.244118	-0.377831	-0.559971	0.038932	-0.0333262	0.0374785	0.625195	0.396337	-0.491498	0.558142	0.214208
0.75	-0.717317	0.265631	-0.403848	-0.58989	0.0458932	-0.0490704	0.00479733	0.691163	0.415819	-0.525919	0.610321	0.22059	0.0226652	-0.0380214	-0.0263208	-0.0564036	0.026055	-0.0498829	-0.0162743	-0.0948411	0.0308122	0.0364398	-0.059029	-0.0371887	0.00229766	0.00504844	-0.00487648	0.00420931	-0.00944709	-0.0271866	0.00606733	-0.0229787	-0.00196091	-0.0124334	0.0142147	-0.0339248	-0.257394	0.128649	-0.107419	-0.300629	0.0342837	-0.026038	-0.0353537	0.337543	0.175002	-0.261727	0.205103	0.103854
0.8	-0.795854	0.272111	-0.436307	-0.631218	0.0460447	-0.0409217	-0.000829727	0.771776	0.45204	-0.561501	0.671322	0.234707	0.00954754	-0.0432965	-0.0244111	-0.0640697	0.0224111	-0.0422011	-0.0355089	-0.09056	0.0454274	0.0475803	-0.0548997	-0.0386777	-0.0126308	-0.000912509	0.00414929	0.00569567	-0.0166518	-0.0165512	-0.0134115	-0.0112065	0.00577877	-0.00850486	0.0261933	-0.0350225	-0.06409	0.0684286	-0.0430572	-0.151426	0.0213727	-0.00957369	0.00764977	0.182733	0.038057	-0.130349	0.0687976	0.0380668
0.85	-0.851935	0.287912	-0.457934	-0.668378	0.0279592	-0.0210318	0.00778064	0.830305	0.465376	-0.604462	0.713876	0.27151	0.000399326	-0.0568845	-0.00141573	-0.0532256	0.000859815	-0.0213694	-0.0355621	-0.10792	0.0328456	0.0527431	-0.0815008	-0.0312218	-0.0210098	-0.0162384	0.0240564	0.0214212	-0.0427841	0.0108365	-0.00982449	-0.0186228	-0.0118027	-0.00623161	9.7706e-05	-0.0286121	-0.000299685	0.0354937	-0.00497165	-0.0575584	-0.00563158	0.00988506	0.0167692	0.0793376	-0.0116423	-0.0586874	-0.00360561	0.0144845
0.9	-0.910608	0.303223	-0.515815	-0.715212	0.0208137	-0.0295947	0.0174283	0.898688	0.493709	-0.65646	0.790787	0.281004	-0.00210798	-0.0569751	-0.0224507	-0.0644906	-0.00998871	-0.0292973	-0.0199194	-0.131047	0.0179268	0.0500738	-0.0830254	-0.035021	-0.021758	-0.0123572	0.00676309	0.0178677	-0.0576531	0.00664545	0.00815927	-0.031925	-0.0314335	-0.0116329	0.00398787	-0.0350499	-0.00274534	0.0345565	-0.0119518	-0.029574	-0.0029593	-0.00216066	0.0202871	0.0409931	-0.0075187	-0.0341356	-0.00540331	-0.00354534
0.95	-0.95124	0.313625	-0.544251	-0.756407	0.028428	-0.0265989	0.021303	0.948822	0.513234	-0.703957	0.865855	0.293304	-0.00171233	-0.0721857	-0.0188377	-0.0682245	-0.0047574	-0.0248274	0.00341024	-0.164574	-0.00470893	0.0475091	-0.0988391	-0.0356497	-0.0217881	-0.025003	0.00789832	0.0222429	-0.0599033	0.0159104	0.0394273	-0.0518947	-0.055119	-0.0146562	-0.00252423	-0.0377959	-0.0080521	0.0231521	-0.00995191	-0.00125313	0.00290295	0.00487074	0.0253766	0.00474899	-0.00647263	-0.0130266	-0.00621739	-0.00271738
1	-1.01035	0.318377	-0.578884	-0.798653	0.0521565	-0.0295844	-0.0169556	1.02892	0.55111	-0.768018	0.926331	0.346151	-0.0194815	-0.0859358	-0.0241928	-0.0726811	0.0159205	-0.0266138	0.00315177	-0.171921	2.07415e-05	0.0460309	-0.0905672	-0.0053712	-0.0423905	-0.0364489	0.0061149	0.0218659	-0.0506275	0.0201648	0.0353907	-0.0524533	-0.0521324	-0.021993	0.00703116	-0.00942514	-0.0113632	0.0132153	-0.00552374	0.0124228	0.015607	0.00360631	0.00669412	0.000228069	0.00492124	-0.00608463	-0.0149058	0.0224673

## Sheet: panel J
t	control_mean	control_ebar	abl1-6_mean	abl1-6_ebar	abl8-13_mean	abl8-13_ebar	abl15-20_mean	abl15-20_ebar
0.05	0.00150668	0.000257135	0.00150668	0.000257135	0.00150668	0.000257135	0.00150668	0.000257135
0.1	0.00864712	0.000932998	0.0830949	0.00703605	0.00864712	0.000932998	0.00864712	0.000932998
0.15	0.024992	0.00290777	0.252294	0.00940768	0.024992	0.00290777	0.024992	0.00290777
0.2	0.0366363	0.00280389	0.500888	0.0156075	0.0366363	0.00280389	0.0366363	0.00280389
0.25	0.0523747	0.00401378	0.781749	0.0216559	0.0523747	0.00401378	0.0523747	0.00401378
0.3	0.0609686	0.00303635	1.16685	0.0194406	0.0609686	0.00303635	0.0609686	0.00303635
0.35	0.0713578	0.00187215	1.62956	0.0164863	0.0713578	0.00187215	0.0713578	0.00187215
0.4	0.0819791	0.00298947	2.20922	0.0140979	0.932403	0.0435674	0.0819791	0.00298947
0.45	0.0995115	0.00379718	2.87383	0.0149583	2.25256	0.0609881	0.0995115	0.00379718
0.5	0.116758	0.00364392	3.63173	0.0180636	3.43525	0.0486485	0.116758	0.00364392
0.55	0.135526	0.00278208	4.48945	0.025246	4.45718	0.0420888	0.135526	0.00278208
0.6	0.153824	0.00271817	5.44178	0.0308574	5.45448	0.0383101	0.153824	0.00271817
0.65	0.17262	0.00377195	6.49266	0.0358688	6.52538	0.0302972	0.17262	0.00377195
0.7	0.191565	0.00488066	7.63852	0.0418464	7.70056	0.0334112	0.191565	0.00488066
0.75	0.209303	0.00537374	8.87977	0.0487845	8.96493	0.0364249	3.7617	0.167937
0.8	0.228173	0.00707609	10.2121	0.0555516	10.3177	0.0385981	7.81405	0.232439
0.85	0.246576	0.00803055	11.6361	0.0611617	11.7574	0.0443061	10.7791	0.175183
0.9	0.267914	0.00980192	13.1522	0.0699529	13.2899	0.050069	12.8437	0.142576
0.95	0.291959	0.0119175	14.7634	0.0758659	14.9099	0.0541417	14.5782	0.120237
1	0.320967	0.0135992	16.4824	0.0864918	16.6392	0.060478	16.3338	0.0863992

## Sheet: panel K
fixed RNN_mean	fixed RNN_ebar	input plastic_mean	input plastic_ebar	fully plastic_mean	fully plastic_ebar
0.138658	0.00347572	0.08504	0.00227384	0.136775	0.00871578
5.61596	0.0298982	5.54536	0.0296933	3.33368	0.284737
5.34467	0.0182651	5.09621	0.0216222	3.52227	0.231651
3.36594	0.0351921	2.6134	0.0499277	1.72419	0.0561462

[truncated: 1 more sheets: panel L]
