# Supplementary material for: Cerebellar-driven cortical dynamics can enable task acquisition, switching and consolidation
Source: Nat Commun. 2024 Dec 30;15:10913. doi: 10.1038/s41467-024-55315-6 (PMC11686095; doi:10.1038/s41467-024-55315-6)
Supplement: Supplementary file 4 — Source Data [file 41467_2024_55315_MOESM4_ESM.zip › source_data/fig7.xlsx]

## Sheet: panel B
consolidation_trial	control_mean	control_ebar	cerebellar_ablation_mean	cerebellar_ablation_ebar	control_optimal_mean	control_optimal_ebar
1	0	0	0.4994	0.00279428	0	0
2	0.000399995	0.000357766	0.4924	0.00696621	0	0
3	0.000600004	0.00053666	0.4138	0.0337999	0	0
4	0.000999999	0.000894426	0.293	0.0421976	0	0
5	0.0022	0.00196774	0.2226	0.0514545	0	0
6	0.0036	0.00321994	0.1782	0.0470016	0	0
7	0.0048	0.00429325	0.1442	0.0394364	0	0
8	0.0066	0.00590322	0.1024	0.0309097	0	0
9	0.0082	0.0073343	0.0796	0.0297329	0	0
10	0.0092	0.00822873	0.0706	0.0279522	0	0
11	0.00979999	0.00854353	0.0612	0.0263839	0	0
12	0.0104	0.00908009	0.0548	0.0243662	0	0
13	0.0108	0.00943779	0.0504	0.0226709	0	0
14	0.0118	0.00968463	0.0496	0.0228344	0	0
15	0.0118	0.00947587	0.0474	0.0221948	0	0
16	0.0124	0.00940468	0.0458	0.0216636	0	0
17	0.013	0.00954987	0.043	0.0197464	0	0
18	0.0144	0.00932352	0.04	0.0182757	0	0
19	0.0146	0.00910209	0.0396	0.01809	0	0
20	0.015	0.00910385	0.0386	0.0176082	0	0
21	0.0156	0.00898265	0.037	0.016356	0	0
22	0.0166	0.0089156	0.037	0.0165892	0	0
23	0.0176	0.00894695	0.0364	0.0165036	0	0
24	0.019	0.00898889	0.0362	0.0163497	0	0
25	0.02	0.00893084	0.0356	0.0160165	0	0
26	0.0198	0.0086274	0.035	0.0159474	0	0
27	0.02	0.00870402	0.0342	0.0158831	0	0
28	0.02	0.00857438	0.0338	0.0157134	0	0
29	0.0208	0.00875169	0.0334	0.0152462	0	0
30	0.0206	0.00867917	0.0332	0.0152352	0	0
31	0.0222	0.00938254	0.033	0.0150785	0	0
32	0.0226	0.00970196	0.033	0.0150785	0	0
33	0.0232	0.00988493	0.033	0.0150785	0	0
34	0.0238	0.0103011	0.033	0.0150785	0	0
35	0.0242	0.0104323	0.033	0.0150785	0	0
36	0.0246	0.0105664	0.033	0.0150785	0	0
37	0.0248	0.0105618	0.033	0.0150785	0	0
38	0.0256	0.0107055	0.033	0.0150785	0	0
39	0.0262	0.0111298	0.033	0.0150785	0	0
40	0.0276	0.0120053	0.033	0.0150785	0	0
41	0.0282	0.0124528	0.0328	0.0150689	0	0
42	0.0284	0.0126035	0.0328	0.0150689	0	0
43	0.0286	0.0127549	0.0328	0.0150689	0	0
44	0.0292	0.013058	0.0328	0.0150689	0	0
45	0.0294	0.0132109	0.0324	0.0150562	0	0
46	0.03	0.0135174	0.0326	0.0150668	0	0
47	0.03	0.0135174	0.0326	0.0150668	0	0
48	0.03	0.0134967	0.0326	0.0150668	0	0
49	0.0302	0.0136511	0.0326	0.0150668	0	0
50	0.0306	0.0139617	0.0326	0.0150668	0	0

## Sheet: panel C
time	pre-cons_mean	pre-cons_ebar	pre-cons_ablation_mean	pre-cons_ablation_ebar	mid-cons_mean	mid-cons_ebar	mid-cons_ablation_mean	mid-cons_ablation_ebar	post-cons_mean	post-cons_ebar	post-cons_ablation_mean	post-cons_ablation_ebar
0	0	0.420557	0	0.457089	0	0.687566	0	0.565974	0	0.933595	0	0.933479
0.2	0.288488	0.420557	0.288488	0.457089	0.291168	0.687566	0.291168	0.565974	0.295209	0.933595	0.295209	0.933479
0.4	1.40777	0.420557	1.40777	0.457089	1.03985	0.687566	1.03985	0.565974	0.603803	0.933595	0.603803	0.933479
0.6	3.38826	0.420557	3.38826	0.457089	2.70265	0.687566	2.70265	0.565974	1.43938	0.933595	1.43938	0.933479
0.8	4.42937	0.420557	4.42937	0.457089	4.5815	0.687566	4.5815	0.565974	2.97955	0.933595	2.97955	0.933479
1	4.79652	0.420557	4.79652	0.457089	5.97017	0.687566	5.97017	0.565974	5.28225	0.933595	5.28225	0.933479
1.2	4.89748	0.420557	4.89748	0.457089	6.76302	0.687566	6.76302	0.565974	7.557	0.933595	7.557	0.933479
1.4	4.85258	0.420557	4.85258	0.457089	7.11197	0.687566	7.11197	0.565974	8.73509	0.933595	8.73509	0.933479
1.6	4.85112	0.420557	2.33431	0.457089	7.30346	0.687566	6.36425	0.565974	9.15017	0.933595	9.14872	0.933479
1.8	4.92961	0.420557	1.30102	0.457089	7.43906	0.687566	5.92697	0.565974	9.28696	0.933595	9.28542	0.933479
2	4.89257	0.420557	0.563636	0.457089	7.46688	0.687566	5.53545	0.565974	9.31336	0.933595	9.31184	0.933479
2.2	4.86806	0.420557	0.245574	0.457089	7.47096	0.687566	5.23864	0.565974	9.31702	0.933595	9.31553	0.933479
2.4	4.88231	0.420557	0.154799	0.457089	7.50154	0.687566	5.05264	0.565974	9.32641	0.933595	9.32495	0.933479
2.6	4.8804	0.420557	0.144924	0.457089	7.50174	0.687566	4.90495	0.565974	9.31991	0.933595	9.31845	0.933479
2.8	4.85074	0.420557	0.812584	0.457089	7.48911	0.687566	6.05695	0.565974	9.32156	0.933595	9.32121	0.933479
3	4.83547	0.420557	1.77824	0.457089	7.48252	0.687566	6.74214	0.565974	9.31894	0.933595	9.31886	0.933479

## Sheet: panel D
consolidation_trial	W_C_mean	W_C_ebar	W_hh_mean	W_hh_ebar	dW_hh_mean	dW_hh_ebar
1	3.49568	0.354818	4.0904	0.0144682	0	0
2	3.14611	0.319336	4.10803	0.0150495	0.228883	0.0104731
3	2.8315	0.287403	4.13168	0.0155103	0.184766	0.00876666
4	2.54835	0.258662	4.15775	0.0160848	0.155829	0.00639351
5	2.29352	0.232796	4.18464	0.0168896	0.133173	0.0061646
6	2.06417	0.209517	4.21115	0.0178557	0.114931	0.00624331
7	1.85775	0.188565	4.23705	0.0189693	0.101722	0.00515819
8	1.67197	0.169708	4.26223	0.0203465	0.0925904	0.00603408
9	1.50478	0.152738	4.28619	0.0217663	0.0823249	0.00541681
10	1.3543	0.137464	4.30875	0.0232269	0.0723367	0.00423819
11	1.21887	0.123717	4.33022	0.0246443	0.0662483	0.00389134
12	1.09698	0.111346	4.34992	0.0260473	0.0581506	0.00324602
13	0.987284	0.100211	4.36825	0.0272896	0.0524504	0.00257887
14	0.888555	0.09019	4.38568	0.028652	0.0484826	0.00289858
15	0.7997	0.081171	4.4016	0.0298514	0.0432575	0.00256752
16	0.71973	0.0730539	4.41638	0.0310312	0.0392003	0.00240025
17	0.647757	0.0657485	4.42961	0.0320155	0.0346069	0.0016932
18	0.582981	0.0591736	4.44206	0.0329796	0.0319562	0.00176492
19	0.524683	0.0532563	4.45343	0.0339421	0.0286859	0.00167664
20	0.472215	0.0479307	4.46381	0.0347405	0.0259298	0.00139788
21	0.424993	0.0431376	4.47313	0.0354691	0.0229987	0.00118792
22	0.382494	0.0388238	4.48195	0.0361153	0.0217427	0.00125523
23	0.344244	0.0349414	4.48983	0.0367362	0.0190548	0.00110524
24	0.30982	0.0314473	4.4972	0.0373025	0.0177779	0.000914606
25	0.278838	0.0283026	4.50377	0.0378233	0.0156742	0.00087505
26	0.250954	0.0254723	4.50985	0.0382855	0.0145038	0.000862492
27	0.225859	0.0229251	4.51542	0.0386714	0.0132274	0.000677441
28	0.203273	0.0206326	4.52021	0.0390282	0.0112477	0.000574291
29	0.182946	0.0185693	4.52455	0.0394033	0.010165	0.000590352
30	0.164651	0.0167124	4.52858	0.039732	0.00936831	0.00055329
31	0.148186	0.0150411	4.53219	0.0400313	0.00834764	0.000473609
32	0.133367	0.013537	4.53551	0.0402866	0.00768989	0.000409195
33	0.120031	0.0121833	4.53847	0.0405269	0.00684337	0.000345908
34	0.108028	0.010965	4.5412	0.0407318	0.00629442	0.000368436
35	0.0972248	0.00986849	4.54366	0.040919	0.0056336	0.000303732
36	0.0875023	0.00888164	4.54595	0.041094	0.00524668	0.000308112
37	0.0787521	0.00799348	4.54798	0.0412449	0.00462847	0.000273805
38	0.0708769	0.00719413	4.54978	0.0413597	0.00413559	0.000211859
39	0.0637892	0.00647472	4.55144	0.0414715	0.003801	0.000210395
40	0.0574103	0.00582725	4.55295	0.0415909	0.0034723	0.000228211
41	0.0516692	0.00524452	4.55428	0.0416925	0.00302776	0.000198525
42	0.0465023	0.00472007	4.55548	0.0417876	0.00271405	0.000161484
43	0.0418521	0.00424806	4.55653	0.0418863	0.00239335	0.000160008
44	0.0376669	0.00382325	4.55753	0.0419638	0.00225434	0.000147856
45	0.0339002	0.00344093	4.55839	0.0420287	0.00194533	0.000107239
46	0.0305102	0.00309684	4.55917	0.0420846	0.00175583	8.85187e-05
47	0.0274591	0.00278715	4.55991	0.0421301	0.00170857	9.82933e-05
48	0.0247132	0.00250844	4.56054	0.042175	0.00143037	7.66102e-05
49	0.0222419	0.00225759	4.56113	0.0422193	0.00132129	7.31492e-05
50	0.0200177	0.00203183			0.00114711	5.57171e-05

## Sheet: panel E
consolidation_trial	control_mean	control_ebar	cerebellar_ablation_mean	cerebellar_ablation_ebar	control_optimal_mean	control_optimal_ebar	shuffled
1	1	0	0.18427	0.00819056	1	0	0.016
2	0.997953	0.000601615	0.239043	0.0197594	0.999946	1.20312e-05
3	0.994265	0.00100831	0.357516	0.0478389	0.999808	4.0208e-05
4	0.989113	0.0018114	0.503867	0.0618582	0.99961	7.81521e-05
5	0.982577	0.00367985	0.608924	0.0691498	0.999359	0.000119883
6	0.976155	0.00580413	0.680806	0.0676636	0.999108	0.000164771
7	0.970329	0.00769973	0.733198	0.0600277	0.998817	0.000215347
8	0.964171	0.0103393	0.788506	0.0498516	0.998496	0.000268296
9	0.95887	0.0125295	0.823181	0.0476499	0.998203	0.00031561
10	0.954632	0.0139784	0.839205	0.0446519	0.997889	0.000366045
11	0.951361	0.0144845	0.852837	0.0427063	0.99759	0.000413241
12	0.948397	0.0152274	0.861756	0.040341	0.997307	0.000461458
13	0.945805	0.0157283	0.868441	0.0375696	0.997056	0.000508942
14	0.942596	0.015911	0.870773	0.0370106	0.996794	0.000554173
15	0.940962	0.015495	0.87363	0.0361267	0.996553	0.000597637
16	0.938723	0.0151708	0.876463	0.0347506	0.996317	0.000639494
17	0.936412	0.0150781	0.880337	0.0320293	0.996113	0.000682837
18	0.933524	0.0146485	0.883785	0.0300904	0.995912	0.000721595
19	0.931979	0.0141801	0.884659	0.0295337	0.995718	0.000761126
20	0.930305	0.0138981	0.886091	0.0287671	0.995538	0.000796931
21	0.928478	0.0134451	0.888094	0.0270998	0.99537	0.000831419
22	0.926094	0.0130734	0.888286	0.0272758	0.995217	0.000863656
23	0.923835	0.012922	0.888868	0.0269338	0.995065	0.000893427
24	0.92143	0.0129456	0.88932	0.0266448	0.994931	0.000923425
25	0.91934	0.0129144	0.890142	0.026104	0.994798	0.000951389
26	0.918703	0.0126454	0.890682	0.0259764	0.994685	0.000975935
27	0.917684	0.0127542	0.891467	0.0257273	0.994575	0.000999897
28	0.917047	0.0127288	0.892084	0.0253463	0.994476	0.00102346
29	0.915602	0.0130598	0.892655	0.0247284	0.994374	0.00104281
30	0.91501	0.013175	0.892882	0.024569	0.994289	0.00106199
31	0.912795	0.0140555	0.893198	0.0242799	0.99421	0.0010798
32	0.911654	0.0146014	0.8933	0.0242206	0.994139	0.00109654
33	0.910568	0.0150272	0.893409	0.0240763	0.994069	0.00111206
34	0.909297	0.0156399	0.893497	0.024035	0.994013	0.00112483
35	0.90842	0.0159809	0.893539	0.0239876	0.99396	0.00113657
36	0.907481	0.016324	0.893559	0.0239655	0.993911	0.00114786
37	0.906817	0.0165266	0.893596	0.0239339	0.993868	0.00115823
38	0.905716	0.0169408	0.893628	0.0239141	0.99383	0.00116759
39	0.904571	0.0175642	0.893685	0.0238977	0.993793	0.00117629
40	0.902885	0.0185673	0.893722	0.0238876	0.993759	0.00118445
41	0.901719	0.0192817	0.89382	0.0238748	0.99373	0.00119146
42	0.901116	0.0196107	0.893829	0.0238721	0.993702	0.00119854
43	0.900603	0.019878	0.893848	0.0238425	0.993677	0.0012045
44	0.899817	0.0203126	0.893902	0.0238267	0.993653	0.00120991
45	0.899274	0.0206122	0.89395	0.0238026	0.993634	0.00121467
46	0.898551	0.0210103	0.893863	0.0237812	0.993617	0.001219
47	0.898274	0.0211458	0.893957	0.0237722	0.993601	0.00122281
48	0.898149	0.0212586	0.893999	0.0237542	0.993586	0.00122637
49	0.897757	0.0214944	0.893986	0.0237473	0.993572	0.00122971
50	0.897183	0.0218768	0.893978	0.023739	0.99356	0.00123266

## Sheet: panel F
consolidation_trial	_mean	_ebar	optimal_mean	optimal_ebar
1	0.74574	0.0163499	0.74574	0.0163499
2	0.904785	0.0064067	0.82432	0.0117661
3	0.957688	0.00468906	0.878117	0.00634311
4	0.969323	0.00313829	0.91396	0.00450981
5	0.963412	0.00482649	0.93703	0.00391193
6	0.962644	0.00355209	0.954769	0.00296457
7	0.947816	0.00673799	0.963312	0.00289234
8	0.94311	0.00656169	0.973338	0.00228797
9	0.94501	0.00437939	0.980279	0.00130687
10	0.935814	0.00602312	0.981389	0.00223973
11	0.937421	0.0048424	0.987719	0.000968169
12	0.935294	0.00468465	0.990128	0.000805235
13	0.929087	0.00335615	0.991372	0.000653071
14	0.925877	0.00470251	0.992672	0.000893788
15	0.925291	0.00362145	0.993999	0.000704481
16	0.925598	0.00436663	0.995154	0.000463944
17	0.923565	0.00409737	0.995265	0.000684923
18	0.918918	0.00369888	0.995878	0.000650988
19	0.919145	0.00463975	0.995513	0.000934412
20	0.919744	0.0050435	0.996376	0.00071184
21	0.913528	0.00559825	0.995366	0.00124744
22	0.915807	0.00407577	0.995389	0.0016065
23	0.91438	0.00463717	0.994816	0.00196026
24	0.907596	0.00625454	0.994611	0.00205316
25	0.913576	0.00549886	0.994456	0.00204808
26	0.908927	0.0062237	0.995405	0.00143689
27	0.912034	0.0061212	0.996899	0.000740788
28	0.91152	0.00471809	0.994063	0.00309977
29	0.910759	0.00379643	0.994751	0.00227186
30	0.913795	0.00443741	0.996382	0.0010521
31	0.90607	0.00489085	0.995901	0.00129005
32	0.910123	0.00566153	0.995141	0.00201756
33	0.908102	0.0045025	0.995962	0.00137083
34	0.910282	0.00409336	0.995854	0.00137089
35	0.902489	0.00566666	0.994668	0.00213022
36	0.906931	0.00430428	0.991081	0.00505773
37	0.906774	0.00461637	0.993492	0.00311397
38	0.904411	0.00654132	0.992679	0.00340533
39	0.906329	0.0045149	0.991525	0.00482801
40	0.896947	0.0118075	0.995341	0.00164768
41	0.908348	0.00415774	0.995852	0.00125765
42	0.910575	0.00527869	0.994876	0.0021928
43	0.899611	0.00764297	0.986626	0.00875568
44	0.906754	0.0057616	0.993329	0.00236513
45	0.905777	0.00476741	0.994683	0.00251506
46	0.902839	0.00774952	0.994792	0.00212967
47	0.908928	0.0036536	0.994764	0.00226589
48	0.90486	0.00575006	0.9906	0.00559218
49	0.904866	0.00470671	0.993909	0.00250426
50	0.90701	0.00370965	0.995615	0.00159554

## Sheet: panel G
pre_cons	post_cons_mean	post_cons_ebar	post_cons_optimal_mean	post_cons_optimal_ebar
0.2886	0.5316	0.0237716	0.3816	0.0384745
0.1958	0.4912	0.00540666	0.3246	0.0496392
0.096	0.4516	0.104283	0.3182	0.0874068
0	0.0326	0.0150668	0	0
