# Supplementary material for: Cerebellar-driven cortical dynamics can enable task acquisition, switching and consolidation
Source: Nat Commun. 2024 Dec 30;15:10913. doi: 10.1038/s41467-024-55315-6 (PMC11686095; doi:10.1038/s41467-024-55315-6)
Supplement: Supplementary file 4 — Source Data [file 41467_2024_55315_MOESM4_ESM.zip › source_data/fig3.xlsx]

## Sheet: panel A
monkey_task1_baseline_x	monkey_task1_baseline_y	monkey_task2_x	monkey_task2_y	monkey_task_washout_x	monkey_task_washout_y		fixed RNN_task1_baseline_x	fixed RNN_task1_baseline_mean	fixed RNN_task1_baseline_ebar	fixed RNN_task2_x	fixed RNN_task2_mean	fixed RNN_task2_ebar	fixed RNN_task_washout_x	fixed RNN_task_washout_mean	fixed RNN_task_washout_ebar		fully plastic_task1_baseline_x	fully plastic_task1_baseline_mean	fully plastic_task1_baseline_ebar	fully plastic_task2_x	fully plastic_task2_mean	fully plastic_task2_ebar	fully plastic_task_washout_x	fully plastic_task_washout_mean	fully plastic_task_washout_ebar
30.77	3.02	94.06	28.41	169.58	26.56		0	0.0391341	0.00407827	0	1.16291	0.024438	0	1.20419	0.0414686		0	0.00291305	0.000788453	0	1.1205	0.00701999	0	1.21395	0.0842111
31.1	4.52	94.4	24.04	169.91	27.75		1	0.0414831	0.00231092	1	0.939185	0.0427409	1	0.922848	0.0470821		1	0.00186931	0.000515907	1	1.23658	0.320825	1	0.917304	0.0334967
31.44	2.15	94.73	25.25	170.25	23.73		2	0.0276032	0.00234188	2	0.654702	0.0179027	2	0.64148	0.0551284		2	0.00295672	0.00094754	2	0.621967	0.0400599	2	0.717332	0.13599
31.78	2.78	95.07	22.92	170.59	21.99		3	0.0446371	0.00588232	3	0.646406	0.0406374	3	0.859838	0.103784		3	0.00284756	0.00113354	3	0.643966	0.0480977	3	1.1273	0.248548
32.11	0.12	95.41	22.86	170.93	18.97		4	0.041393	0.00682377	4	0.734243	0.0160037	4	0.655853	0.0676959		4	0.00307024	0.00137467	4	0.832049	0.0873277	4	1.28926	0.143417
32.45	0.34	95.75	23.55	171.26	19.58		5	0.0383719	0.00755449	5	0.997309	0.0791888	5	0.680674	0.041179		5	0.00291582	0.00128365	5	1.14754	0.22815	5	1.06018	0.177268
32.79	0.21	96.08	23.62	171.6	14.83		6	0.0309547	0.00396406	6	0.621183	0.0387661	6	0.575371	0.0742059		6	0.0019261	0.000606965	6	0.746192	0.0811211	6	0.928794	0.109406
33.12	1.01	96.42	23.61	171.93	14.04		7	0.0378266	0.00635678	7	0.989575	0.0749366	7	0.663325	0.0711715		7	0.00365535	0.00105246	7	1.23002	0.13929	7	1.06057	0.0842057
33.46	2.22	96.76	32.61	172.27	16.58		8	0.0377992	0.00509082	8	0.717884	0.0278904	8	0.670996	0.064068		8	0.0052353	0.00325162	8	1.15841	0.370847	8	0.798457	0.0989676
33.8	0.82	97.1	33.47	172.61	13.63		9	0.0333513	0.00369854	9	1.01443	0.0613901	9	0.527056	0.0355277		9	0.00249929	0.000983442	9	0.957253	0.13994	9	0.891841	0.113891
34.13	3.02	97.43	29.61	172.95	15.39		10	0.0279727	0.00250079	10	1.0928	0.169998	10	0.687219	0.0575009		10	0.00290673	0.00116719	10	1.56145	0.348778	10	1.47791	0.109757
34.47	2.15	97.77	33.13	173.28	17.8		11	0.0415064	0.00422276	11	0.956812	0.0873613	11	0.638186	0.0660825		11	0.00225334	0.000290588	11	1.51566	0.563949	11	1.55842	0.120998
34.81	2.27	98.11	30.01	173.62	17.1		12	0.0399129	0.00228375	12	1.02922	0.19844	12	0.481081	0.0335076		12	0.0023129	0.000853581	12	1.21888	0.337005	12	1.24514	0.164703
35.14	1.37	98.45	27.28	173.96	14.46		13	0.041651	0.0075437	13	1.11207	0.0802453	13	0.553729	0.033332		13	0.00251209	0.000875536	13	1.58965	0.426984	13	1.43376	0.317427
35.48	0.56	98.78	22.85	174.29	14.23		14	0.0559668	0.00600412	14	1.15492	0.108636	14	0.543927	0.0555228		14	0.00217203	0.000749147	14	1.60591	0.722649	14	0.93978	0.135829
35.82	3.16	99.12	21.41	174.63	13.8		15	0.0259867	0.0022232	15	1.1497	0.117195	15	0.529366	0.0626475		15	0.0029109	0.00130168	15	1.76874	0.592319	15	0.955559	0.0640386
36.15	1.98	99.46	19.34	174.97	10.65		16	0.0410701	0.00529077	16	1.00722	0.105311	16	0.566568	0.0457624		16	0.00209419	0.000794747	16	1.48632	0.500216	16	1.04888	0.135802
36.49	2.18	99.8	26.72	175.3	9.45		17	0.0516045	0.00503426	17	1.0237	0.102265	17	0.44338	0.0289452		17	0.0036635	0.00178053	17	1.428	0.542074	17	0.88982	0.134606
36.83	3.54	100.14	29.27	175.64	10.48		18	0.0479888	0.0073856	18	0.915874	0.0573078	18	0.476525	0.00887473		18	0.00195037	0.000587398	18	1.51809	0.609128	18	1.08249	0.169475
37.16	3.68	100.47	25.87	175.98	11.19		19	0.0391045	0.00397509	19	0.816285	0.0829224	19	0.431274	0.0401579		19	0.00151221	0.000354092	19	1.46911	0.736879	19	0.979155	0.165859
37.5	2.89	100.81	23.28	176.32	13.99		20	0.0314409	0.00307188	20	0.710541	0.0637341	20	0.430007	0.0279962		20	0.0028218	0.000930274	20	0.853561	0.309306	20	0.946089	0.134241
37.84	4	101.15	25.33	176.65	9.42		21	0.0316814	0.00168016	21	0.776879	0.0841647	21	0.419102	0.0200329		21	0.00356135	0.00111054	21	1.01234	0.251459	21	0.611023	0.0883556
38.18	2.93	101.49	22.75	176.99	11.24		22	0.0344066	0.00200569	22	0.780353	0.109802	22	0.442882	0.0855351		22	0.00248762	0.00100296	22	0.932939	0.341993	22	0.995315	0.115476
38.51	2.58	101.82	22.19	177.33	10.34		23	0.071569	0.012543	23	0.828743	0.116734	23	0.407972	0.0147307		23	0.00345748	0.00117947	23	1.23452	0.460152	23	1.07851	0.0953149
38.85	0.19	102.16	28.26	177.66	10.44		24	0.0315434	0.00226574	24	0.852916	0.0530954	24	0.386742	0.0458069		24	0.00238238	0.000700339	24	1.21864	0.311134	24	0.881233	0.179854
39.18	0.84	102.5	26.6	178	8.33		25	0.0505078	0.00829104	25	1.03801	0.174472	25	0.365376	0.0339602		25	0.00210062	0.000603736	25	1.73429	0.590334	25	1.06615	0.104832
39.52	0.23	102.84	26.26	178.34	8.44		26	0.0374471	0.00570992	26	1.22898	0.226676	26	0.352836	0.0260782		26	0.00311626	0.000636902	26	1.46519	0.723262	26	1.338	0.315664
39.86	0.41	103.17	27.59	178.67	9.28		27	0.0595884	0.00719168	27	0.95326	0.116251	27	0.40697	0.0685038		27	0.0022978	0.000954073	27	1.59626	0.535881	27	1.54583	0.425982
40.2	4.41	103.51	25.14	179.01	6.5		28	0.0635254	0.0117357	28	0.742838	0.114143	28	0.346297	0.0554369		28	0.00185855	0.000406553	28	1.56989	0.42423	28	1.55528	0.615219
40.53	5.66	103.85	26.46	179.35	2.32		29	0.0389032	0.00714151	29	0.844279	0.11053	29	0.318112	0.0263839		29	0.00243244	0.000844288	29	0.911875	0.261291	29	1.21262	0.171952
40.87	5.02	104.19	24.54	179.68	4.08		30	0.0532333	0.0100145	30	0.830049	0.0639734	30	0.347338	0.00937031		30	0.00237922	0.00100965	30	1.47538	0.353948	30	1.10831	0.158091
41.21	2.97	104.52	26.74	180.02	7.23		31	0.0629674	0.0113871	31	0.667991	0.10849	31	0.295064	0.032137		31	0.00247803	0.00066228	31	1.08978	0.327931	31	0.836085	0.125043
41.54	4.06	104.86	23.16	180.36	8.86		32	0.041664	0.00562059	32	0.748356	0.122241	32	0.305237	0.0417469		32	0.00211507	0.000678416	32	1.58759	0.468565	32	0.89911	0.11637
41.88	0.11	105.2	20.62	180.7	8.81		33	0.0466182	0.0080187	33	1.1063	0.231404	33	0.324864	0.0379149		33	0.00270962	0.00094017	33	1.67917	0.539309	33	0.990544	0.158919
42.21	0.22	105.54	21.33	181.03	8.01		34	0.0409414	0.00300793	34	1.34968	0.217317	34	0.333915	0.0490221		34	0.00303519	0.000999394	34	1.318	0.372337	34	1.30318	0.243853
42.55	2.55	105.88	24.02	181.37	7.89		35	0.0373124	0.00334666	35	0.809261	0.112639	35	0.310529	0.0491908		35	0.00203561	0.000704539	35	1.40555	0.396768	35	1.1089	0.100127
42.89	1.71	106.21	20.98	181.71	6.87		36	0.0432937	0.0106247	36	0.761091	0.0832717	36	0.300912	0.0265775		36	0.00233201	0.000642286	36	1.05035	0.326103	36	0.871966	0.12544
43.23	2.38	106.55	26.76	182.04	5.25		37	0.0327944	0.00304383	37	0.817732	0.070536	37	0.365634	0.0990262		37	0.00240647	0.000769787	37	1.4286	0.526244	37	0.949038	0.124549
43.56	0.88	106.89	22.1	182.38	5.01		38	0.0315953	0.00536675	38	0.612926	0.0670452	38	0.228885	0.0105085		38	0.00243318	0.000440634	38	1.21845	0.366713	38	0.712827	0.123207
43.9	0.36	107.23	24.77	182.72	4.89		39	0.0226117	0.00204495	39	0.727687	0.0767976	39	0.222122	0.0241208		39	0.00270251	0.000942223	39	1.04499	0.407487	39	0.947363	0.110823
44.24	3.13	107.56	21.58	183.05	5.45		40	0.0606774	0.00874772	40	0.695089	0.119405	40	0.210793	0.0310772		40	0.00250001	0.00086432	40	1.08568	0.296772	40	1.06603	0.110667
44.57	0.69	107.9	18.99	183.39	3.09		41	0.0475336	0.0053469	41	0.709026	0.111728	41	0.239863	0.0172489		41	0.00259318	0.000821948	41	1.01736	0.387573	41	0.922542	0.119675
44.91	1.19	108.24	19.66	183.73	4.37		42	0.0283219	0.00212	42	0.794908	0.0660917	42	0.259179	0.0230567		42	0.00274627	0.00114571	42	0.965512	0.161757	42	0.928788	0.0740789
45.25	1.28	108.58	18.31	184.06	3.62		43	0.0383017	0.00367938	43	0.588156	0.0888407	43	0.18984	0.0171845		43	0.003158	0.00119242	43	1.08262	0.406001	43	0.787921	0.131975
45.58	0.4	108.92	22.46	184.4	3.11		44	0.0391493	0.00303615	44	0.546275	0.0441366	44	0.203722	0.0131746		44	0.00245704	0.000976443	44	1.00495	0.394971	44	0.979609	0.141989
45.92	0.78	109.25	21.18	184.74	3.76		45	0.0538293	0.00833185	45	0.706736	0.0681501	45	0.236064	0.0140336		45	0.00141409	0.000297426	45	1.4354	0.425808	45	0.947171	0.114664
46.26	0.95	109.59	19.63	185.08	4.32		46	0.0298435	0.0026316	46	0.780297	0.105916	46	0.253466	0.0338878		46	0.00226825	0.000608137	46	0.973992	0.37981	46	0.800235	0.0450394
46.6	1.48	109.93	19.11	185.41	7.28		47	0.0357819	0.00242844	47	0.628771	0.0545019	47	0.285182	0.0429045		47	0.00337779	0.00132376	47	1.15542	0.524623	47	0.725703	0.0981027
46.93	1.98	110.26	19.37	185.75	7.23		48	0.0585282	0.00796035	48	0.738182	0.17026	48	0.205597	0.0178245		48	0.0019398	0.000536973	48	0.91783	0.439713	48	0.652726	0.139585
47.27	0.44	110.6	22.57	186.09	7.01		49	0.0289405	0.00346516	49	0.590867	0.0665375	49	0.186294	0.0210238		49	0.00231421	0.000942506	49	1.08085	0.506292	49	0.644282	0.15212
47.61	0.19	110.94	22.39	186.42	4.69		50	0.0328797	0.00638062	50	0.792011	0.0899549	50	0.222314	0.0240005		50	0.00291188	0.000899107	50	0.949751	0.323594	50	0.7728	0.0813817
47.94	1.39	111.28	20.91	186.76	2.21		51	0.0326277	0.0037678	51	0.692665	0.0376735	51	0.1933	0.0268761		51	0.00201421	0.000664969	51	1.36358	0.52404	51	0.83196	0.12672
48.28	2.32	111.61	24.95	187.1	1.98		52	0.0512725	0.00553693	52	0.770695	0.0937319	52	0.191921	0.0243039		52	0.00250024	0.000807844	52	0.996325	0.35569	52	0.472387	0.0766627
48.61	3.06	111.95	26.01	187.43	4.69		53	0.0437457	0.00596828	53	0.522368	0.0772027	53	0.227637	0.0190946		53	0.00317034	0.00138821	53	0.78068	0.312104	53	0.689978	0.0851168
48.95	0.53	112.29	22.68	187.77	2.8		54	0.0425925	0.00328618	54	0.662374	0.0965279	54	0.170083	0.0197214		54	0.00210048	0.000785073	54	1.17819	0.444404	54	0.779598	0.121137
49.29	3.5	112.63	21.22	188.11	5.06		55	0.0799598	0.0260622	55	0.732939	0.142603	55	0.184095	0.0102517		55	0.002536	0.000799006	55	1.04303	0.490447	55	0.711521	0.110868
49.63	1.48	112.97	18.24	188.44	7.75		56	0.0465095	0.00590593	56	0.65364	0.0937997	56	0.188011	0.0209382		56	0.00220506	0.000763663	56	0.87472	0.440875	56	0.493219	0.0685243
49.96	2.18	113.3	15.09	188.78	3.49		57	0.0656307	0.0084776	57	0.800366	0.141401	57	0.172023	0.0145248		57	0.00182113	0.00044451	57	1.00913	0.554382	57	0.795372	0.237981
50.3	1.09	113.64	18.48	189.12	10.93		58	0.0503377	0.00743734	58	0.754607	0.165489	58	0.186759	0.0243229		58	0.00222571	0.000828069	58	1.18491	0.627374	58	0.813399	0.261602
50.64	1.68	113.98	17.78	189.46	8.56		59	0.040063	0.00423043	59	0.630986	0.095148	59	0.17646	0.0169522		59	0.00245449	0.00086067	59	1.1897	0.725279	59	0.688365	0.250145
50.97	0.72	114.32	19.65	189.79	4.86		60	0.0532101	0.00976346	60	0.692729	0.0901565	60	0.153368	0.0241065		60	0.00241604	0.000721346	60	1.04384	0.51974	60	1.4638	0.777153
51.31	1.76	114.65	18.63	190.13	3.7		61	0.052893	0.00602753	61	0.622974	0.0932458	61	0.265948	0.0158466		61	0.00302599	0.000676097	61	0.809836	0.345395	61	1.06352	0.48515
51.65	3.31	114.99	19.13	190.47	6.27		62	0.0740423	0.0133849	62	0.649796	0.0895646	62	0.161963	0.0205547		62	0.00220764	0.000524267	62	1.48962	0.666659	62	0.658057	0.24566
51.98	3.14	115.33	17.44	190.8	4.26		63	0.0595685	0.00507265	63	0.501724	0.0789064	63	0.289161	0.0346726		63	0.0181594	0.0122248	63	1.04842	0.349252	63	1.68661	0.860328
52.32	4.9	115.67	14.69	191.14	3.03		64	0.0265858	0.0028037	64	0.571671	0.110531	64	0.189949	0.0223458		64	0.00259593	0.000965435	64	0.874102	0.30896	64	1.38403	0.436333
52.66	2.54	116	18.99	191.48	5.15		65	0.0462347	0.00852946	65	0.512304	0.0377944	65	0.146752	0.0232039		65	0.00257442	0.000981942	65	0.565854	0.250819	65	0.632342	0.151632
52.99	1.13	116.34	15.62	191.81	5.98		66	0.0373894	0.00330756	66	0.532031	0.061211	66	0.178211	0.0291386		66	0.00250835	0.000840091	66	1.06344	0.594642	66	0.854652	0.311838
53.33	0.51	116.68	16.35	192.15	5.21		67	0.0348988	0.0039863	67	0.553128	0.075836	67	0.136894	0.0229692		67	0.00218252	0.000688343	67	1.18564	0.379549	67	0.787221	0.173169
53.67	2	117.02	14.77	192.49	5.04		68	0.0748702	0.0145495	68	0.388284	0.0402495	68	0.144489	0.0189144		68	0.00378135	0.00150395	68	0.541929	0.167917	68	1.04161	0.223126
54	0.52	117.36	17.46	192.82	6.7		69	0.0423647	0.00389454	69	0.446798	0.0426355	69	0.119766	0.013352		69	0.00221912	0.00067275	69	0.940131	0.36635	69	0.731824	0.186566
54.34	1.34	117.69	19.61	193.16	7.53		70	0.052903	0.00637308	70	0.517275	0.043584	70	0.165754	0.0177337		70	0.00228277	0.000544235	70	0.880112	0.361049	70	0.633811	0.160591
54.68	0.94	118.03	19.41	193.5	1.34		71	0.0798974	0.010493	71	0.680242	0.112418	71	0.194622	0.0155506		71	0.00317874	0.000866005	71	0.744075	0.332657	71	0.62731	0.183926
55.01	0.41	118.37	13.84	193.84	1.67		72	0.0491758	0.00791799	72	0.686947	0.212991	72	0.0957865	0.0161594		72	0.00189895	0.000672897	72	0.776822	0.301592	72	0.630883	0.144518
55.35	1.36	118.71	15.62	194.18	1.72		73	0.033347	0.00317051	73	0.657596	0.0884933	73	0.138246	0.016093		73	0.00246534	0.000937483	73	0.64763	0.235487	73	0.637912	0.079226
55.69	4.14	119.04	18.92	194.51	1.73		74	0.035808	0.00447097	74	0.595355	0.0718213	74	0.135504	0.0121847		74	0.00202487	0.000654967	74	0.77971	0.339054	74	0.611293	0.104225
56.02	2.51	119.38	14.5	194.85	0.68		75	0.069291	0.00970695	75	0.709581	0.0978891	75	0.172019	0.00965131		75	0.00193505	0.000662777	75	0.694768	0.341119	75	0.580382	0.207995
56.36	2.91	119.72	15.12	195.18	4.07		76	0.0340605	0.00217221	76	0.544017	0.0698851	76	0.128443	0.00785012		76	0.00346226	0.00117207	76	0.720032	0.340602	76	0.530523	0.0779309
56.7	2.15	120.06	15.32	195.52	1.8		77	0.0463003	0.00379458	77	0.583006	0.0864467	77	0.166123	0.027108		77	0.00271763	0.000984943	77	0.673889	0.240868	77	0.693964	0.0853274
57.03	0.97	120.39	13.34	195.86	6.04		78	0.0456942	0.00961564	78	0.787972	0.185285	78	0.146505	0.0183358		78	0.00176911	0.000537792	78	0.458627	0.25063	78	0.607547	0.180961
57.37	0.28	120.73	12.12	196.19	9.96		79	0.0392985	0.00316649	79	0.658077	0.08534	79	0.123517	0.00804747		79	0.002348	0.00062206	79	0.64047	0.260139	79	0.656601	0.218958
57.71	2.67	121.07	13.07	196.53	6.67		80	0.0464697	0.0120402	80	0.553466	0.141467	80	0.106101	0.0150674		80	0.00280681	0.0012231	80	0.478422	0.228971	80	0.562374	0.0980268
58.05	3.23	121.41	15.75	196.87	4.71		81	0.0278257	0.0019188	81	0.657677	0.105317	81	0.117833	0.0105891		81	0.00282905	0.000879766	81	0.774346	0.442351	81	0.65541	0.299563
58.38	0.62	121.74	11.31	197.21	4.25		82	0.0504112	0.0104924	82	0.637809	0.111911	82	0.120268	0.00821683		82	0.00194144	0.000630552	82	0.683031	0.339482	82	0.595765	0.123075
58.72	0.83	122.08	17.09	197.54	1.64		83	0.0512012	0.00757231	83	0.607548	0.12356	83	0.124227	0.00999106		83	0.00283187	0.00109145	83	0.790254	0.342862	83	0.774148	0.266375
59.06	0.8	122.42	20.6	197.88	1.86		84	0.0401946	0.00846303	84	0.533747	0.106419	84	0.124849	0.0161388		84	0.00274271	0.00122088	84	0.437447	0.225761	84	0.466168	0.142569
59.39	1.89	122.76	17.22	198.22	1.12		85	0.0302485	0.00339744	85	0.494892	0.0753275	85	0.222141	0.0377711		85	0.00226564	0.000811079	85	0.570277	0.263713	85	0.642758	0.24689
59.73	1.12	123.09	20.25	198.55	1.14		86	0.0471741	0.00759068	86	0.543664	0.0786718	86	0.165563	0.0213973		86	0.00206073	0.000514642	86	0.697915	0.422578	86	0.56319	0.230913
60.07	1.95	123.43	19.17	198.89	0.51		87	0.0377824	0.00478377	87	0.548762	0.0681509	87	0.119806	0.0122323		87	0.00225053	0.000735062	87	0.603353	0.272356	87	0.602307	0.177832
60.4	0.41	123.77	18.34	199.23	0.6		88	0.063852	0.00912046	88	0.513282	0.0578226	88	0.143378	0.0374888		88	0.0026958	0.000903778	88	0.530916	0.340905	88	0.490073	0.0848819
60.74	0.51	124.11	15.35	199.56	1.96		89	0.0338853	0.0036233	89	0.543171	0.0920911	89	0.144576	0.0296169		89	0.00212069	0.000522284	89	0.403523	0.162903	89	0.51726	0.0429973
61.07	1.56	124.45	17.3	199.9	5.68		90	0.0431846	0.00685918	90	0.662526	0.0803538	90	0.167889	0.0198712		90	0.00163093	0.000460831	90	0.748343	0.356029	90	0.582649	0.172735
61.41	2.48	124.79	15.43	200.24	5.96		91	0.0393457	0.0051219	91	0.72856	0.0751522	91	0.159441	0.0313766		91	0.00251361	0.00097255	91	0.910771	0.354949	91	0.363569	0.112794
61.75	0.07	125.12	13.89	200.57	6.93		92	0.0785681	0.0214878	92	0.429673	0.0533661	92	0.213764	0.0512551		92	0.0600475	0.0519969	92	0.528698	0.227691	92	0.3785	0.0797859
62.09	2.55	125.46	13.24	200.91	5.7		93	0.0522203	0.00759643	93	0.905293	0.0961208	93	0.156826	0.0163657		93	0.00255444	0.000568293	93	0.950877	0.490212	93	0.565732	0.193846
62.42	3.53	125.8	13.72	201.25	5.28		94	0.0326756	0.0032156	94	0.56251	0.0824962	94	0.111334	0.0155707		94	0.00328783	0.00158326	94	0.785252	0.463126	94	0.625235	0.160372
62.76	4.58	126.13	13.25	201.59	2.89		95	0.0241119	0.00249173	95	0.509821	0.0764034	95	0.0935571	0.0119329		95	0.00233071	0.000807514	95	0.660368	0.415238	95	0.627979	0.277377
63.1	4.11	126.47	17.99	201.92	0.52		96	0.0437926	0.00885941	96	0.513254	0.101681	96	0.11309	0.0193694		96	0.00264816	0.00103788	96	0.663844	0.335177	96	0.890315	0.254524
63.43	3.24	126.81	18.04	202.26	1.44		97	0.0409678	0.00303337	97	0.753392	0.19022	97	0.0851255	0.00540558		97	0.00250239	0.000507665	97	0.431595	0.180649	97	1.05925	0.372939
63.77	2.92	127.15	17.9	202.6	2.47		98	0.0504819	0.00379899	98	0.673559	0.0908449	98	0.255173	0.0584186		98	0.0027152	0.00101117	98	0.59876	0.416992	98	0.62699	0.20258
64.11	2.22	127.48	18.58	202.93	1.89		99	0.0306266	0.00315099	99	0.433634	0.0629703	99	0.140153	0.0321479		99	0.00320199	0.000966582	99	0.636277	0.361812	99	0.853557	0.36571
64.44	2.72	127.82	19.46	203.27	0.17		100	0.0409362	0.00324063	100	0.518999	0.0553968	100	0.122091	0.0146237		100	0.0019503	0.000537865	100	0.620828	0.282583	100	0.964524	0.306403
64.78	5.51	128.16	16	203.61	2.65		101	0.0241723	0.00426878	101	0.680234	0.0931124	101	0.190434	0.0206957		101	0.00366664	0.00103219	101	0.483744	0.11122	101	1.24483	0.439994
65.12	5.57	128.5	17.3	203.94	2.1		102	0.050794	0.00411066	102	0.434633	0.0437221	102	0.146971	0.0265129		102	0.00250725	0.000537317	102	0.501448	0.217681	102	0.524266	0.148196
65.45	4.4	128.83	19.45	204.28	1.23		103	0.0281955	0.00315021	103	0.825694	0.163122	103	0.115306	0.0181121		103	0.00193272	0.000622321	103	0.589611	0.293867	103	0.728007	0.315804
65.79	3.49	129.17	19.79	204.62	3.31		104	0.0434478	0.0064219	104	0.632195	0.0681297	104	0.152508	0.0217234		104	0.00192667	0.000762147	104	0.369571	0.112954	104	0.37816	0.110172
66.13	7.15	129.51	18.79	204.95	2.97		105	0.0583161	0.0142113	105	0.492732	0.0794806	105	0.143629	0.0192372		105	0.00215764	0.000589415	105	0.497323	0.28063	105	0.403488	0.112199
66.47	0.28	129.85	18.01	205.29	6.73		106	0.0441504	0.00794476	106	0.423747	0.044988	106	0.0956	0.0101594		106	0.00376841	0.00169385	106	0.697039	0.333369	106	0.557568	0.199258
66.8	0.9	130.19	15.05	205.63	4.57		107	0.0591475	0.0121517	107	0.417596	0.0584507	107	0.123022	0.0193448		107	0.00296156	0.000766272	107	0.52702	0.266749	107	0.521061	0.145435
67.14	1.5	130.52	15.19	205.97	3.12		108	0.0550592	0.00562395	108	0.447183	0.0520197	108	0.10961	0.0257854		108	0.0018617	0.000597856	108	0.437535	0.170198	108	0.379186	0.107399
67.48	0.63	130.86	12.32	206.3	3.93		109	0.0642244	0.00848383	109	0.400163	0.0407723	109	0.078182	0.0197423		109	0.00364173	0.000832622	109	0.732406	0.331792	109	0.465079	0.233585
67.81	2.5	131.2	13.72	206.64	5.82		110	0.0394468	0.010099	110	0.657524	0.0863445	110	0.0845735	0.0105075		110	0.00294888	0.000627086	110	0.62914	0.267285	110	0.47696	0.277198
68.15	1.64	131.54	16.03	206.98	2.19		111	0.0330279	0.00674639	111	0.437411	0.0254421	111	0.0821423	0.0098115		111	0.00235602	0.000825963	111	0.371424	0.193277	111	0.273919	0.0905331
68.49	0.57	131.87	18.21	207.31	2.69		112	0.046435	0.00362778	112	0.555912	0.0803451	112	0.105903	0.0202828		112	0.00211398	0.000716156	112	0.672483	0.383302	112	0.308582	0.0877517
68.82	0.11	132.21	14.12	207.65	2.57		113	0.0564572	0.0127341	113	0.510542	0.0596072	113	0.100421	0.0120698		113	0.00203343	0.000620863	113	0.668241	0.369297	113	0.411958	0.158085
69.16	1.24	132.55	16.63	207.99	5.79		114	0.0313755	0.00286723	114	0.426531	0.037034	114	0.0844234	0.00988668		114	0.00285147	0.00104534	114	0.479598	0.278907	114	0.33398	0.159024
69.5	1.36	132.88	15.64	208.32	6.12		115	0.0360202	0.0034335	115	0.378532	0.0349062	115	0.0746239	0.00561201		115	0.0025302	0.000672378	115	0.303582	0.148431	115	0.300413	0.101946
69.83	2.34	133.22	18.42	208.66	7.47		116	0.0286143	0.00328716	116	0.450189	0.0488013	116	0.14972	0.0323974		116	0.0027058	0.000813481	116	0.355381	0.138926	116	0.437578	0.0746204
70.17	1.13	133.56	16.39	209	8.02		117	0.0627064	0.00443307	117	0.522348	0.11139	117	0.115781	0.0128907		117	0.00282816	0.00119179	117	0.461742	0.236546	117	0.270464	0.104801
70.51	1.7	133.9	15.47	209.33	9.33		118	0.124928	0.0280511	118	0.565529	0.071952	118	0.141779	0.0265716		118	0.00269065	0.00100855	118	0.46079	0.119433	118	0.284666	0.11323
70.84	1.73	134.24	13.67	209.67	5.11		119	0.0492987	0.00437432	119	0.538317	0.0997812	119	0.0626841	0.0112574		119	0.00227296	0.000928274	119	0.529442	0.234347	119	0.159992	0.0366952
71.18	0.3	134.57	15.27	210.01	1.43		120	0.0413741	0.00646584	120	0.495097	0.100144	120	0.0757653	0.00833401		120	0.00423284	0.00203008	120	0.3239	0.131261	120	0.200565	0.0674901
71.52	0.51	134.91	13.2	210.34	0.81		121	0.0690364	0.00773084	121	0.359424	0.0351284	121	0.0783668	0.00579428		121	0.00265885	0.000867837	121	0.303419	0.0859174	121	0.292397	0.096804
71.85	3.29	135.25	15.43	210.68	0.94		122	0.0361265	0.00380451	122	0.488534	0.0647826	122	0.132031	0.0342345		122	0.00292813	0.000743735	122	0.53831	0.162995	122	0.384812	0.130163
72.19	1.55	135.59	16.89	211.02	1.22		123	0.0341512	0.00243147	123	0.443879	0.0962615	123	0.10644	0.0127345		123	0.00181225	0.000563575	123	0.321667	0.11358	123	0.319739	0.12612
72.53	1.94	135.92	17.33	211.35	1.17		124	0.0470277	0.00451141	124	0.277713	0.0408901	124	0.064786	0.00652312		124	0.00244087	0.000739979	124	0.392051	0.179061	124	0.246598	0.0871471
72.86	0.09	136.26	17.75	211.69	0.69		125	0.0394192	0.00679722	125	0.394042	0.027706	125	0.0645879	0.00914938		125	0.00402456	0.0013267	125	0.452866	0.147236	125	0.369814	0.156606
73.2	1.81	136.6	15.92	212.03	1.32		126	0.0388349	0.00251359	126	0.500605	0.113106	126	0.0901056	0.0242772		126	0.00193081	0.000607217	126	0.400987	0.142087	126	0.315621	0.11087
73.54	2.05	136.94	17.28	212.37	0.79		127	0.0629784	0.00830538	127	0.427923	0.024224	127	0.076419	0.0089242		127	0.00228905	0.000744837	127	0.661035	0.200045	127	0.220612	0.0805775
73.88	0.89	137.28	14.15	212.7	2.19		128	0.0405623	0.0024322	128	0.699398	0.118173	128	0.124523	0.00761657		128	0.00261072	0.000816642	128	0.583087	0.259587	128	0.438105	0.106631
74.21	1.04	137.62	10.3	213.04	1.16		129	0.057238	0.00764245	129	0.581905	0.11389	129	0.0633628	0.00817234		129	0.00204118	0.000550401	129	0.349499	0.135573	129	0.204747	0.0779702
74.55	1.62	137.95	10.04	213.38	1.51		130	0.0336091	0.00288876	130	0.628433	0.100566	130	0.0581091	0.00632465		130	0.00266982	0.000698401	130	0.22368	0.0866772	130	0.465462	0.106378
74.88	1.15	138.29	11.11	213.71	0.65		131	0.0427516	0.00915104	131	0.405134	0.048099	131	0.0623712	0.0105253		131	0.00327824	0.0014836	131	0.293512	0.0563513	131	0.218441	0.0563844
75.22	0.29	138.63	11.38	214.05	2.3		132	0.0404152	0.00374288	132	0.704926	0.0569617	132	0.0683116	0.00819575		132	0.00295281	0.00101696	132	0.269906	0.0908026	132	0.270573	0.137354
75.56	3.17	138.96	14.79	214.39	1.85		133	0.0546278	0.00905464	133	0.424107	0.0497009	133	0.063415	0.0081354		133	0.00184857	0.000498903	133	0.554524	0.288815	133	0.23258	0.0604626
75.89	0.92	139.3	13.71	214.72	3.45		134	0.0368145	0.00385671	134	0.40887	0.0355191	134	0.086915	0.00494969		134	0.00234803	0.000919256	134	0.413525	0.129271	134	0.49713	0.206508
76.23	0.24	139.64	14.34	215.06	2.1		135	0.0433194	0.00567095	135	0.46961	0.0515199	135	0.0987652	0.0177355		135	0.00198327	0.000544798	135	0.234052	0.0378614	135	0.264447	0.0941501
76.57	1.26	139.98	12.16	215.4	2.44		136	0.0310211	0.00229265	136	0.451078	0.049519	136	0.0577325	0.0100937		136	0.00310118	0.00103631	136	0.285312	0.0627087	136	0.367241	0.163185
76.9	3.09	140.31	15.68	215.73	2.79		137	0.0524597	0.0091016	137	0.444674	0.0831682	137	0.0918091	0.0139024		137	0.00293688	0.000778417	137	0.462856	0.180278	137	0.350366	0.093322
77.24	0.48	140.65	10.62	216.07	1.33		138	0.0592063	0.0139016	138	0.461227	0.0690207	138	0.0905508	0.00972025		138	0.00243687	0.000808819	138	0.350038	0.158221	138	0.350326	0.0924337
77.58	1.77	140.99	7.87	216.41	0.38		139	0.0380383	0.00603659	139	0.58414	0.0692202	139	0.0934794	0.0120972		139	0.00230605	0.0010195	139	0.396924	0.225024	139	0.152238	0.0490725
77.92	0.66	141.33	13.16	216.75	3.62		140	0.0349525	0.00212967	140	0.559902	0.134669	140	0.0515071	0.00647443		140	0.00248989	0.000926647	140	0.317004	0.0912541	140	0.285568	0.0972678
78.25	0.23	141.67	12.08	217.08	6.76		141	0.039169	0.00371631	141	0.361873	0.0336972	141	0.068001	0.0167698		141	0.00243001	0.000678303	141	0.217663	0.0699862	141	0.3368	0.111141
78.59	0.27	142	10.15	217.42	7.19		142	0.0397503	0.0056611	142	0.655289	0.119993	142	0.08698	0.0117435		142	0.00273882	0.000991341	142	0.298784	0.0993381	142	0.700651	0.432067
78.93	0.58	142.34	15.7	217.76	7.24		143	0.058396	0.00585119	143	0.431964	0.0808345	143	0.102406	0.018496		143	0.00180115	0.000485897	143	0.338594	0.192487	143	0.174944	0.0603689
79.26	2.17	142.68	14.52	218.09	7.85		144	0.05071	0.00305287	144	0.448184	0.0299272	144	0.100426	0.0192235		144	0.00236117	0.000888553	144	0.48472	0.274468	144	0.291646	0.119211
79.6	3.84	143.02	15.87	218.43	4.19		145	0.073199	0.0101644	145	0.461872	0.0935224	145	0.08749	0.0140207		145	0.00284938	0.00117493	145	0.558678	0.301244	145	0.394344	0.0963861
79.93	5.21	143.35	12.49	218.77	2.31		146	0.0239525	0.00277095	146	0.598792	0.0548567	146	0.0666032	0.00836617		146	0.00248401	0.000847681	146	0.482668	0.225662	146	0.324163	0.108344
80.27	4.16	143.69	10.29	219.11	3.52		147	0.0312084	0.00407388	147	0.566447	0.0600857	147	0.0946486	0.0101378		147	0.00218631	0.000578779	147	0.375953	0.140069	147	0.507558	0.150521
80.61	3.52	144.03	11.79	219.44	1.58		148	0.0303054	0.00401378	148	0.658559	0.0813023	148	0.155054	0.028544		148	0.00248452	0.000937594	148	0.403018	0.155855	148	0.476583	0.135927
80.95	3.63	144.36	13.28	219.78	0.41		149	0.0402622	0.00355185	149	0.703819	0.085406	149	0.0894161	0.00926549		149	0.00219955	0.000733622	149	0.286077	0.139009	149	0.274017	0.113233
81.28	1.54	144.71	13.91	220.11	0.57		150	0.047338	0.00450145	150	0.525044	0.106972	150	0.0782473	0.00905056		150	0.00233441	0.000651606	150	0.260857	0.114915	150	0.570336	0.153552
81.62	2.18	145.04	15.91	220.45	0.46		151	0.0411266	0.00299141	151	0.783123	0.107333	151	0.0971009	0.0137192		151	0.00194796	0.000594905	151	0.387442	0.121992	151	0.4666	0.179923
81.96	0.47	145.38	15.75	220.79	0.51		152	0.0504582	0.00882457	152	0.398968	0.030092	152	0.0583183	0.0102766		152	0.00251332	0.000827735	152	0.514399	0.244708	152	0.264867	0.0744341
82.29	0.11	145.72	17.83				153	0.0416549	0.00613881	153	0.395287	0.0400411	153	0.0895556	0.0102129		153	0.00247002	0.000908774	153	0.635087	0.234899	153	0.206883	0.0515879
82.63	2.88	146.06	15.64				154	0.0435419	0.00473498	154	0.36778	0.0941602	154	0.0700255	0.0177104		154	0.00274931	0.00115339	154	0.384852	0.182759	154	0.326663	0.107497
82.97	3.13	146.39	15.33				155	0.0308577	0.00296796	155	0.337164	0.025901	155	0.0710431	0.0145507		155	0.00283838	0.00143003	155	0.311237	0.126918	155	0.268275	0.056425
83.3	2.04	146.73	14.68				156	0.043929	0.00742928	156	0.62321	0.092735	156	0.0552819	0.00697043		156	0.0026405	0.00102934	156	0.253109	0.114073	156	0.179835	0.0614326
83.64	1.55	147.07	11.7				157	0.0241066	0.00299241	157	0.40478	0.0252427	157	0.0824955	0.00804435		157	0.00180575	0.000826636	157	0.198846	0.106415	157	0.212814	0.0517621
83.98	1.21	147.41	11.34				158	0.0281436	0.000419259	158	0.458687	0.0628003	158	0.0754109	0.0106804		158	0.00257234	0.0010666	158	0.237567	0.0661609	158	0.173999	0.0579907
84.31	1.08	147.74	5.86				159	0.0500625	0.010548	159	0.4821	0.078618	159	0.0865003	0.015609		159	0.00193094	0.000596843	159	0.31931	0.0854552	159	0.190897	0.0636782
84.65	0.89	148.08	7.87				160	0.0380895	0.00476187	160	0.485006	0.0750687	160	0.0713955	0.00723654		160	0.00229739	0.000911739	160	0.195121	0.0478854	160	0.186229	0.0576113
84.99	0.83	148.42	6.1				161	0.067265	0.00962657	161	0.449671	0.0358022	161	0.0664793	0.0144822		161	0.00335368	0.00120192	161	0.30382	0.158839	161	0.209805	0.0657918
85.32	0.23	149.09	10.24				162	0.034177	0.00356323	162	0.484131	0.0297449	162	0.0643927	0.00414266		162	0.00262859	0.001111	162	0.249558	0.0886093	162	0.209746	0.0767058
85.66	0.29	149.43	18.04				163	0.0429953	0.00313028	163	0.41953	0.0511937	163	0.0877801	0.0156608		163	0.0025205	0.000655521	163	0.218305	0.112852	163	0.290899	0.114849
86	0.16	149.77	18.22				164	0.0321596	0.00167582	164	0.513618	0.0487364	164	0.0543124	0.00298435		164	0.00355612	0.000987401	164	0.345109	0.209785	164	0.222173	0.083621
86.34	0.65	150.11	13.71				165	0.0340818	0.00339152	165	0.436251	0.0500461	165	0.0649937	0.0126236		165	0.00272283	0.000701796	165	0.291423	0.137285	165	0.197709	0.080918
86.67	0.95	150.44	15.8				166	0.121298	0.0169126	166	0.426171	0.0584087	166	0.0603623	0.0124457		166	0.00281743	0.000709154	166	0.187486	0.0670492	166	0.352	0.155638
87.01	3.49	150.78	13.34				167	0.0476254	0.010517	167	0.510474	0.0704425	167	0.0840841	0.0103336		167	0.00273399	0.00110746	167	0.225871	0.0927672	167	0.33449	0.0839184
87.35	3.73	151.12	9.93				168	0.0344692	0.00548443	168	0.430347	0.0288717	168	0.106327	0.0132988		168	0.00177365	0.000614693	168	0.285553	0.125254	168	0.282508	0.120154
87.68	5.74	151.46	14.32				169	0.0301617	0.00371269	169	0.465445	0.109103	169	0.0762549	0.0228289		169	0.00525343	0.0028354	169	0.217683	0.083518	169	0.131397	0.0393475
		151.79	11.07							170	0.508519	0.0326108	170	0.0569359	0.00869858					170	0.194115	0.0684212	170	0.144234	0.0576416
		152.13	9.53							171	0.583141	0.100465	171	0.0402629	0.00415919					171	0.201295	0.090332	171	0.152407	0.054867
		152.47	9.06							172	0.426443	0.0669245	172	0.0780165	0.0114251					172	0.225795	0.0784973	172	0.2891	0.0938373
		152.81	7.62							173	0.372321	0.0478974	173	0.104949	0.0150787					173	0.331004	0.154857	173	0.128527	0.0359155
		153.14	7.74							174	0.47193	0.0367432	174	0.0769888	0.00589506					174	0.482304	0.222284	174	0.181657	0.0545259
		153.48	10.38							175	0.481481	0.0374789	175	0.100371	0.0118354					175	0.3616	0.14883	175	0.264135	0.110872
		153.82	8.8							176	0.301909	0.0234086	176	0.0400476	0.00325748					176	0.305927	0.120962	176	0.130671	0.0463037
		154.16	11.9							177	0.452486	0.0711727	177	0.0473299	0.00881044					177	0.353257	0.178323	177	0.217393	0.0879331
		154.5	16.09							178	0.280079	0.0269734	178	0.0476497	0.00520926					178	0.473314	0.14568	178	0.309116	0.129293
		154.83	15.9							179	0.432763	0.0305345	179	0.0603102	0.00477227					179	0.36045	0.153697	179	0.347701	0.187731
		155.17	14.11							180	0.430564	0.0459384	180	0.0691086	0.00349686					180	0.286681	0.140449	180	0.233304	0.10386
		155.51	17.16							181	0.463981	0.0611846	181	0.0855689	0.0124876					181	0.179727	0.0704398	181	0.201771	0.0838748
		155.85	17.59							182	0.428415	0.0434368	182	0.0799662	0.0158298					182	0.233727	0.0996109	182	0.102336	0.0404651
		156.18	19.57							183	0.662031	0.103868	183	0.0810726	0.0209512					183	0.288506	0.0951128	183	0.184052	0.0697298
		156.52	17.38							184	0.376124	0.0629446	184	0.0799849	0.00664405					184	0.440215	0.174401	184	0.233786	0.0830396
		156.86	12.58							185	0.325751	0.0389227	185	0.0574547	0.00753446					185	0.389495	0.219801	185	0.172172	0.0718746
		157.2	14.27							186	0.300856	0.0339059	186	0.0628694	0.00873719					186	0.213564	0.101395	186	0.213282	0.0718814
		157.53	11.87							187	0.280355	0.0186477	187	0.0555622	0.00510386					187	0.332748	0.16898	187	0.139705	0.0507942
		157.87	17.53							188	0.651053	0.120788	188	0.0581987	0.0125928					188	0.340061	0.159293	188	0.184636	0.0438562
		158.21	11.09							189	0.404422	0.0216483	189	0.0721637	0.0127505					189	0.296887	0.19589	189	0.215667	0.085198
		158.55	9.93							190	0.405066	0.0335738	190	0.0562336	0.0086576					190	0.446991	0.22421	190	0.181358	0.0800556
		158.88	10.14							191	0.70336	0.118162	191	0.112761	0.0147676					191	0.309588	0.160387	191	0.352677	0.135374
		159.22	7.73							192	0.304201	0.0276359	192	0.0475067	0.00716021					192	0.25397	0.117739	192	0.23793	0.112904
		159.56	5.18							193	0.459347	0.0422135	193	0.116783	0.0225548					193	0.216224	0.071819	193	0.299999	0.135818
		159.9	13.21							194	0.417678	0.0730579	194	0.0773433	0.00831587					194	0.285438	0.0506559	194	0.252966	0.101216
		160.23	11.56							195	0.378153	0.0500027	195	0.0715182	0.0110136					195	0.264319	0.104945	195	0.11204	0.0513345
		160.57	13.07							196	0.454046	0.0461688	196	0.160168	0.0183188					196	0.238328	0.0787911	196	0.108053	0.0463472
		160.91	14.11							197	0.419084	0.0451796	197	0.0655698	0.0122426					197	0.391001	0.16263	197	0.111601	0.0460215
		161.25	14.8							198	0.409952	0.0540779	198	0.0709733	0.0183895					198	0.259987	0.0575005	198	0.0923984	0.0348187
		161.59	12.41							199	0.570959	0.0526042	199	0.0520128	0.00536183					199	0.162138	0.0651271	199	0.0831354	0.0278584

## Sheet: panel B
overlap	fixed_rnn_task1_baseline_mean	fixed_rnn_task1_baseline_ebar	fixed_rnn_task2_mean	fixed_rnn_task2_ebar	fixed_rnn_task_washout_mean	fixed_rnn_task_washout_ebar	fully_plastic_task1_baseline_mean	fully_plastic_task1_baseline_ebar	fully_plastic_task2_mean	fully_plastic_task2_ebar	fully_plastic_task_washout_mean	fully_plastic_task_washout_ebar
0	0.0455366	0.001233	2.27978	0.143141	0.0767247	0.00797472	0.00293825	0.00108699	1.21092	0.171619	0.580849	0.112217
0.25	0.0455366	0.001233	1.90641	0.212832	0.152615	0.00979504	0.00293825	0.00108699	1.06011	0.212779	0.755678	0.186675
0.5	0.0455366	0.001233	1.36067	0.1826	0.30898	0.0199574	0.00293825	0.00108699	0.939557	0.224656	0.77531	0.105792
0.75	0.0455366	0.001233	0.897039	0.110796	0.435169	0.0481101	0.00293825	0.00108699	0.8491	0.174944	0.932369	0.119751
1	0.0455366	0.001233	0.606899	0.0408128	0.438674	0.0201616	0.00293825	0.00108699	0.692702	0.249065	1.02057	0.0802145

## Sheet: panel C
fixed RNN_task1_baseline_1x	fixed RNN_task1_baseline_1y	fixed RNN_task1_baseline_2x	fixed RNN_task1_baseline_2y	fixed RNN_task1_baseline_3x	fixed RNN_task1_baseline_3y	fixed RNN_task1_baseline_4x	fixed RNN_task1_baseline_4y	fixed RNN_task1_baseline_5x	fixed RNN_task1_baseline_5y	fixed RNN_task1_baseline_6x	fixed RNN_task1_baseline_6y	fixed RNN_task_washout_1x	fixed RNN_task_washout_1y	fixed RNN_task_washout_2x	fixed RNN_task_washout_2y	fixed RNN_task_washout_3x	fixed RNN_task_washout_3y	fixed RNN_task_washout_4x	fixed RNN_task_washout_4y	fixed RNN_task_washout_5x	fixed RNN_task_washout_5y	fixed RNN_task_washout_6x	fixed RNN_task_washout_6y	fixed RNN_task2_1x	fixed RNN_task2_1y	fixed RNN_task2_2x	fixed RNN_task2_2y	fixed RNN_task2_3x	fixed RNN_task2_3y	fixed RNN_task2_4x	fixed RNN_task2_4y	fixed RNN_task2_5x	fixed RNN_task2_5y	fixed RNN_task2_6x	fixed RNN_task2_6y		fully plastic_task1_baseline_1x	fully plastic_task1_baseline_1y	fully plastic_task1_baseline_2x	fully plastic_task1_baseline_2y	fully plastic_task1_baseline_3x	fully plastic_task1_baseline_3y	fully plastic_task1_baseline_4x	fully plastic_task1_baseline_4y	fully plastic_task1_baseline_5x	fully plastic_task1_baseline_5y	fully plastic_task1_baseline_6x	fully plastic_task1_baseline_6y	fully plastic_task_washout_1x
-0.00168886	-0.00119063	0.00193579	-0.0016589	0.00335102	-0.00267846	0.0029352	0.000203362	0.00527301	-0.00425099	0.000508602	7.4023e-05	0.00156542	-0.00545351	0.000357248	0.000755389	0.00334157	-0.000303014	-0.00615415	0.0024181	0.0033283	-0.00953063	0.00451087	-0.000451034	0.00156542	-0.00545351	0.000357248	0.000755389	0.00334157	-0.000303014	-0.00615415	0.0024181	0.0033283	-0.00953063	0.00451087	-0.000451034		0.000429227	-0.000504875	-0.00084	-0.000637159	-0.000676825	-0.000538591	-0.0013326	0.000203504	-0.000213404	-0.000564321	-3.72868e-05	-0.000309907	0.00132919
-0.0527427	0.0222889	-0.0434801	-0.0411889	0.00300875	0.00346881	-0.00229788	0.0462147	0.039501	-0.046772	0.0380799	0.024792	-0.0479781	0.0282438	-0.035819	-0.0241713	0.0101358	-0.00211074	0.00535063	0.0482095	0.035773	-0.0504235	0.0420009	0.0137255	0.00828501	0.0660587	-0.0776521	0.038975	0.00389728	-0.00680091	0.0621284	-0.00121718	-0.0675196	-0.0460838	0.0152411	-0.0314455		-0.050599	0.02267	-0.0345741	-0.0462238	0.00457984	0.00402075	-0.00358595	0.0491989	0.026985	-0.0451976	0.0384396	0.0173595	-0.0164941
-0.0926508	0.0453903	-0.067346	-0.0966849	0.00995344	-0.0070478	0.00682513	0.0958571	0.0750218	-0.093332	0.0839458	0.0314384	-0.0839382	0.0500776	-0.0639544	-0.067268	0.0199805	-0.00391197	0.0173169	0.10996	0.0641009	-0.103504	0.0833737	0.0175998	0.0233614	0.125989	-0.137663	0.055354	0.0176399	-0.0107123	0.13519	0.00971262	-0.131089	-0.102208	0.0382756	-0.0796534		-0.106069	0.037536	-0.0714284	-0.0927113	0.00246923	0.00547588	0.000210307	0.103176	0.0636287	-0.0873607	0.0869863	0.0366929	-0.0405565
-0.131339	0.0522918	-0.0996745	-0.135903	0.0195206	-0.0224225	0.00104326	0.166091	0.0920484	-0.12398	0.119782	0.052624	-0.122838	0.0644324	-0.105178	-0.10084	0.01733	-0.024516	0.0181326	0.184903	0.0801221	-0.142713	0.127771	0.0341582	0.0351249	0.18367	-0.210468	0.0612745	0.027115	-0.0366714	0.20605	0.0410908	-0.197886	-0.170628	0.0674362	-0.129742		-0.156273	0.050199	-0.0989285	-0.131557	0.00656221	0.00457803	0.00252295	0.158597	0.0965999	-0.132663	0.137602	0.0550664	-0.069353
-0.189679	0.0729602	-0.136269	-0.174597	0.0175268	-0.0238354	0.00104005	0.219057	0.114013	-0.170445	0.15747	0.0824177	-0.172022	0.0869511	-0.139598	-0.133221	0.0258689	-0.0132715	0.0264987	0.242634	0.0943605	-0.187616	0.171873	0.0398127	0.0285731	0.248121	-0.271786	0.0709518	0.0480419	-0.0383718	0.279403	0.0695599	-0.239835	-0.257482	0.104596	-0.188402		-0.205927	0.0660738	-0.123261	-0.169611	0.00437748	-0.000375279	0.00352556	0.206357	0.127009	-0.174275	0.185417	0.0674208	-0.130831
-0.255241	0.092333	-0.16617	-0.222439	0.0137204	-0.0167211	-0.0028792	0.247311	0.142129	-0.215816	0.206536	0.107576	-0.225286	0.110827	-0.180003	-0.166438	0.0208535	-0.0116981	0.0366513	0.295452	0.121315	-0.232425	0.225248	0.0546244	0.0045789	0.321193	-0.33582	0.0806359	0.0509532	-0.0420416	0.359188	0.100935	-0.253585	-0.356165	0.162186	-0.235112		-0.257115	0.0773726	-0.15676	-0.21864	0.00319072	-0.00579913	0.00493005	0.258937	0.156899	-0.210459	0.234804	0.081614	-0.175092
-0.311488	0.120778	-0.198698	-0.264616	0.0138689	-0.011406	-0.0057041	0.300667	0.17474	-0.256322	0.261937	0.127215	-0.271689	0.126538	-0.218554	-0.213525	0.0207215	-0.00473417	0.0424004	0.359745	0.155535	-0.287007	0.276633	0.0638195	-0.0207547	0.390662	-0.398532	0.0673206	0.0734806	-0.0482661	0.441313	0.153581	-0.249808	-0.450241	0.233096	-0.294142		-0.309615	0.0983189	-0.189795	-0.25782	-0.000414056	-0.00317638	-0.00034895	0.312451	0.193467	-0.258444	0.290196	0.0992816	-0.252806
-0.362258	0.145544	-0.226845	-0.31638	0.0216016	-0.00685206	-0.00837717	0.342397	0.208633	-0.295908	0.320378	0.148248	-0.315789	0.142537	-0.253996	-0.25891	0.0171276	-0.00338293	0.0412079	0.397833	0.19391	-0.342771	0.335832	0.0858972	-0.0597352	0.464949	-0.451301	0.0420858	0.0944246	-0.0526035	0.506676	0.1883	-0.226528	-0.546622	0.326684	-0.336739		-0.355315	0.113696	-0.226153	-0.310493	-0.00244146	-0.00224118	-0.00155189	0.363881	0.225008	-0.301321	0.343244	0.110626	-0.288566
-0.411271	0.164912	-0.254688	-0.360095	0.0305574	-0.00522011	-0.00342316	0.388096	0.242928	-0.340857	0.387622	0.17212	-0.363094	0.155838	-0.280544	-0.315147	0.0220607	0.00441666	0.0422499	0.452717	0.230128	-0.405761	0.388917	0.108268	-0.116846	0.530207	-0.500623	-0.0130302	0.120347	-0.0401534	0.559946	0.256923	-0.20181	-0.644557	0.421708	-0.360792		-0.404193	0.130068	-0.255956	-0.357283	0.00031242	0.00128051	-0.00529915	0.420193	0.253895	-0.350497	0.385052	0.128375	-0.336071
-0.461472	0.168338	-0.286547	-0.408575	0.047242	0.00566095	0.00120247	0.442487	0.27787	-0.382387	0.448775	0.189783	-0.405534	0.166366	-0.301245	-0.359858	0.0229028	0.0129118	0.0416627	0.514604	0.263726	-0.458267	0.449199	0.136236	-0.181835	0.578488	-0.549234	-0.0717965	0.146271	-0.0289364	0.588547	0.341378	-0.162777	-0.724799	0.524546	-0.366023		-0.452186	0.141577	-0.290924	-0.399588	-0.000716579	-0.00501823	-0.00174658	0.475285	0.286034	-0.393037	0.43988	0.143246	-0.383811
-0.514996	0.178246	-0.316595	-0.46003	0.055465	0.00984383	0.00276709	0.492004	0.305606	-0.424234	0.513338	0.205075	-0.460884	0.17216	-0.331636	-0.412471	0.0214984	0.0238347	0.0315282	0.578087	0.301231	-0.501612	0.508706	0.154917	-0.261198	0.61055	-0.605164	-0.137555	0.16631	-0.0126102	0.604753	0.428386	-0.118504	-0.789403	0.620794	-0.356676		-0.50427	0.161059	-0.317031	-0.44301	0.00121815	-0.00165933	0.000761781	0.527882	0.317749	-0.436962	0.490977	0.152945	-0.446424
-0.570025	0.188445	-0.34815	-0.50521	0.0645098	0.0196722	0.00336127	0.557876	0.344201	-0.472393	0.56977	0.218347	-0.513241	0.185964	-0.365367	-0.464281	0.025978	0.0391806	0.023026	0.641225	0.33545	-0.535068	0.56425	0.180081	-0.343652	0.638617	-0.644022	-0.209374	0.175497	0.0144821	0.609342	0.517537	-0.0612584	-0.836802	0.713318	-0.330596		-0.554482	0.174793	-0.348603	-0.484334	0.000769615	0.00148829	0.00107488	0.58013	0.345846	-0.479835	0.535878	0.169462	-0.508091
-0.62839	0.196408	-0.376607	-0.551956	0.0615345	0.0215473	0.00292265	0.611126	0.372066	-0.521136	0.621575	0.233565	-0.570154	0.204487	-0.395439	-0.515229	0.0297417	0.0451142	0.023848	0.705739	0.359555	-0.570922	0.61531	0.20047	-0.431607	0.658168	-0.663948	-0.282105	0.178989	0.0326125	0.596063	0.609861	0.0016245	-0.871957	0.794164	-0.290338		-0.603802	0.197353	-0.377687	-0.531257	0.00560321	0.00227643	-0.000337265	0.633227	0.37879	-0.522356	0.590195	0.186513	-0.563011
-0.681337	0.210099	-0.402635	-0.592974	0.0561984	0.0157371	0.00711417	0.668111	0.406496	-0.562793	0.678282	0.240631	-0.627562	0.217902	-0.434592	-0.563294	0.0354683	0.0442309	0.025845	0.76393	0.382847	-0.6106	0.663909	0.206495	-0.514313	0.657151	-0.6839	-0.343351	0.177602	0.0446689	0.574274	0.703459	0.0760819	-0.895858	0.86249	-0.243943		-0.657445	0.211818	-0.408189	-0.573754	0.00099665	0.00227208	0.00110105	0.688019	0.406349	-0.56402	0.646173	0.202304	-0.607314
-0.732749	0.230619	-0.437241	-0.634035	0.0611131	0.0217734	0.011528	0.718999	0.441912	-0.605612	0.7341	0.252323	-0.679888	0.234244	-0.471903	-0.600153	0.0390566	0.0454361	0.0230161	0.816654	0.419771	-0.646397	0.715798	0.216347	-0.592965	0.641183	-0.708086	-0.398547	0.176932	0.0458491	0.539549	0.787386	0.164465	-0.905388	0.918433	-0.18312		-0.707316	0.227741	-0.44035	-0.6172	-0.000242512	0.00206124	0.000613846	0.744144	0.436936	-0.604862	0.694873	0.22032	-0.655842
-0.785351	0.250552	-0.471347	-0.673794	0.0671028	0.0190985	0.0166972	0.775673	0.478247	-0.64174	0.788942	0.264579	-0.730744	0.255056	-0.503526	-0.650708	0.0433608	0.0444295	0.0284248	0.860516	0.447668	-0.687244	0.769627	0.227447	-0.673854	0.618607	-0.732532	-0.467032	0.176065	0.0301694	0.505807	0.853953	0.235743	-0.9153	0.954843	-0.108461		-0.756912	0.245306	-0.477609	-0.659057	-0.0015534	-0.0011386	0.00287106	0.794834	0.469699	-0.647706	0.745059	0.236157	-0.709349
-0.83428	0.264105	-0.504407	-0.70283	0.0729197	0.0213318	0.0171216	0.824488	0.505093	-0.672808	0.843271	0.276147	-0.788728	0.271907	-0.53507	-0.695175	0.0513642	0.0475107	0.0269843	0.906913	0.482551	-0.730016	0.82543	0.239841	-0.748714	0.583171	-0.746453	-0.543709	0.177214	0.0180689	0.450343	0.916874	0.304727	-0.920346	0.96919	-0.0504616		-0.809679	0.265258	-0.504201	-0.699736	0.00101962	-7.17271e-05	0.000454158	0.850181	0.502719	-0.695329	0.793648	0.252975	-0.757849
-0.873684	0.272322	-0.532065	-0.732985	0.0747487	0.0283902	0.0215926	0.870728	0.533102	-0.71344	0.882646	0.288283	-0.847814	0.282041	-0.555206	-0.733522	0.0617324	0.0482611	0.0249156	0.955741	0.5145	-0.764888	0.87866	0.258103	-0.819851	0.529264	-0.743268	-0.605065	0.187959	0.0078094	0.389886	0.961726	0.367303	-0.918341	0.967677	0.018247		-0.864533	0.284343	-0.537927	-0.741603	0.00094836	0.00076622	0.00282629	0.907345	0.536583	-0.738954	0.848153	0.268314	-0.768212
-0.914121	0.278343	-0.547992	-0.758212	0.0740935	0.0360009	0.0286382	0.912938	0.554822	-0.742433	0.934778	0.287507	-0.898155	0.28748	-0.577191	-0.776642	0.0710921	0.0500693	0.0281301	0.994896	0.54045	-0.784019	0.931212	0.268585	-0.883389	0.466536	-0.725275	-0.666903	0.199134	0.00978839	0.343473	0.991239	0.424802	-0.898142	0.962404	0.0744418		-0.907121	0.294677	-0.56224	-0.777937	0.000117089	-0.00240209	0.00066158	0.951556	0.56656	-0.775619	0.898204	0.287114	-0.771837
-0.948807	0.285931	-0.547448	-0.78806	0.0744633	0.0451421	0.0355564	0.942631	0.576409	-0.761554	0.955319	0.298698	-0.945149	0.300662	-0.589262	-0.811302	0.0773709	0.0455472	0.0324051	1.02141	0.571449	-0.816528	0.983095	0.26742	-0.936026	0.400131	-0.679188	-0.725345	0.211149	0.00795521	0.30121	1.00719	0.472985	-0.882448	0.94533	0.120779		-0.95353	0.314416	-0.590878	-0.815762	-0.000397871	-0.00218351	6.54984e-05	0.996623	0.588495	-0.811158	0.945184	0.305672	-0.765142
[truncated: 23 more columns]

## Sheet: panel D
fixed RNN	input plastic	fully plastic
0.630646	0.323338	0.000761471
0.575361	0.10064	0.00063848
0.879687	0.275835	0.00298365
0.545465	0.354946	0.000635735
0.841398	0.256391	0.00297128

## Sheet: panel E
fixed RNN	input plastic	fully plastic
0.315763	0.392019	0.629567
0.377888	0.484958	0.651831
0.401828	0.600484	0.379576
0.382842	0.46234	0.531752
0.31498	0.361892	0.578369

## Sheet: panel F
fixed RNN	input plastic	fully plastic
0.0215073	0.055739	0.325606
0.0482758	0.100947	0.277534
0.0603443	0.213099	0.0537928
0.061282	0.0893552	0.141368
0.0236479	0.0360211	0.274865
